# Supplementary material for: Analysis of substitution rates showed that TLR5 is evolving at different rates among mammalian groups
Source: BMC Evol Biol. 2019 Dec 2;19:221. doi: 10.1186/s12862-019-1547-4 (PMC6889247; doi:10.1186/s12862-019-1547-4)
Supplement: Supplementary file 2 — Additional file 2. Alignment of TLR5 sequences for the mammalian species used in this study [file 12862_2019_1547_MOESM2_ESM.fas]

>Hsapiens_DQ026419.1
ATGGGAGACCACCTGGACCTTCTCCTAGGAGTGGTGCTCATGGCCGGTCCTGTGTTTGGA
ATTCCTTCCTGCTCCTTTGATGGCCGAATAGCCTTTTATCGTTTCTGCAACCTCACCCAG
GTCCCCCAGGTCCTCAACACC---ACTGAGAGGCTCCTGCTGAGCTTCAACTATATCAGG
ACAGTCACTGCTTCATCCTTCCCCTTTCTGGAACAGCTGCAGCTGCTGGAGCTCGGGAGC
CAGTATACCCCCTTGACTATTGACAAGGAGGCCTTCAGAAACCTGCCCAACCTTAGAATC
TTGGACCTGGGAAGTAGTAAGATATACTTCTTGCATCCAGATGCTTTTCAGGGACTGTTC
CATCTGTTTGAACTTAGACTGTATTTCTGTGGTCTCTCTGATGCTGTATTGAAAGATGGT
TATTTCAGAAATTTAAAGGCTTTAACTCGCTTGGATCTATCCAAAAATCAGATTCGTAGC
CTTTACCTTCATCCTTCATTTGGGAAGTTGAATTCCTTAAAGTCCATAGATTTTTCCTCC
AACCAAATATTCCTTGTATGTGAACATGAGCTCGAGCCCCTACAAGGGAAAACGCTCTCC
TTTTTTAGCCTCGCAGCTAATAGCTTGTATAGC------AGAGTCTCAGTGGACTGGGGA
AAATGTATGAACCCATTCAGAAACATGGTGCTGGAGATACTAGATGTTTCTGGAAATGGC
TGGACAGTGGACATCACAGGAAACTTTAGCAATGCCATCAGCAAAAGCCAGGCCTTCTCT
TTGATTCTTGCCCACCACATCATGGGTGCCGGGTTTGGCTTCCATAACATCAAAGATCCT
GACCAGAACACATTTGCTGGCCTGGCCAGAAGTTCAGTGAGACACCTGGATCTTTCACAT
GGGTTTGTCTTCTCCCTGAACTCACGAGTCTTTGAGACACTCAAGGATTTGAAGGTTCTG
AACCTTGCCTACAACAAGATAAATAAGATTGCAGATGAAGCATTTTACGGACTTGACAAC
CTCCAAGTTCTCAATTTGTCATATAACCTTCTGGGGGAACTTTACAGTTCGAATTTCTAT
GGACTACCTAAGGTAGCCTACATTGATTTGCAAAAGAATCACATTGCAATAATTCAAGAC
CAAACATTCAAATTCCTGGAAAAATTACAGACCTTGGATCTCCGAGACAATGCTCTTACA
ACCATTCATTTTATTCCAAGCATACCCGATATCTTCTTGAGTGGCAATAAACTAGTGACT
TTGCCA---AAGATCAACCTTACAGCGAACCTCATCCACTTATCAGAAAACAGGCTAGAA
AATCTAGATATTCTCTACTTTCTCCTACGGGTACCTCATCTCCAGATTCTCATTTTAAAT
CAAAATCGCTTCTCCTCCTGT---AGTGGAGAT---CAAACCCCT---------TCAGAG
AATCCCAGCTTAGAACAGCTTTTCCTTGGAGAAAATATGTTGCAACTTGCCTGGGAAACT
GAGCTCTGTTGGGATGTTTTTGAGGGACTTTCTCATCTTCAAGTTCTGTATTTGAATCAT
AACTATCTTAATTCCCTTCCACCAGGAGTATTTAGCCATCTGACTGCATTAAGGGGACTA
AGCCTCAACTCCAACAGGCTGACAGTTCTTTCTCACAATGATTTACCTGCTAATTTAGAG
ATCCTGGACATATCCAGGAACCAGCTCCTAGCTCCTAATCCTGATGTATTTGTATCACTT
AGTGTCTTGGATATAACTCATAACAAGTTCATTTGTGAATGTGAACTTAGCACTTTTATC
AGTTGGCTTAATCACACCAATGTCACTATAGCTGGGCCTCCTGCAGACATATATTGTGTG
TACCCTGACTCGTTCTCTGGGGTTTCCCTCTTCTCTCTTTCCACGGAAGGTTGTGATGAA
GAGGAAGTCTTAAAGTCCCTAAAGTTCTCCCTTTTCTTTGTATGCACTGTCACTCTGACT
CTGTTCCTCATGACCATCCTCACAGTCACAAAGTTCCGGGGCTTCTGT---TTTATCTGT
TATAAGACAGCCCAGAGACTGGTGTTCAAGGACCAT---CCCCAGGGCACAGAACCTGAT
ATGTACAAATATGATGCCTATTTGTGCTTCAGCAGCAAAGACTTCACATGGGTGCAGAAT
GCTTTGCTCAAACACCTGGACACTCAATACAGTGACCAAAACAGATTCAACCTGTGCTTT
GAAGAAAGAGACTTTGTCCCAGGAGAAAACCGCATTGCCAATATCCAGGATGCCATCTGG
AACAGTAGAAAGATCGTTTGTCTTGTGAGCAGACACTTCCTTAGAGATGGCTGGTGCCTT
GAAGCCTTCAGTTATGCCCAGGGCAGGTGCTTATCTGACCTTAACAGTGCTCTCATCATG
GTGGTGGTTGGGTCCTTGTCCCAGTACCAGTTGATGAAACATCAATCCATC---AGAGGC
TTTGTACAGAAACAGCAGTATTTGAGGTGGCCTGAGGATCTCCAGGATGTTGGCTGGTTT
CTTCATAAACTCTCTCAACAGATACTAAAGAAAGAAAAAGAAAAGAA------GAAAGAC
AATAACATTCCGTTGCAAACTGTAGCAACCATCTCC
>Ptroglodytes_KF320788.1
ATGGGAGACCACCTGGACCTTCTCCTAGGAGTGGTGCTCATGGCCGGTCCTGTGTTTGGA
ATTCCTTCCTGCTCCTTTGATGGCCGAATAGCCTTTTATCGTTTCTGCAGCCTCACCCAG
GTCCCCCAGGTCCTCAACACC---ACTGAGAGGCTCCTGCTGAGCTTCAACTATATCAGG
ACAGTCACTGCTTCATCCTTCCCCTTTCTGGAACAGCTGCAGCTGCTGGAGCTCGGGAGC
CAGTATACCCCCTTGACTATTGACAAGGAGGCCTTCAGAAACCTGCCCAACCTTAGAATC
TTGGACCTGGGAAGTAGTAAGATACACTTCTTGCATCCAGATGCTTTTCAGGGACTGTTC
CATCTGTTTGAACTTAGACTGTATTTCTGTGGTCTCTCTGATGCTGTATTAAAAGATGGT
TATTTCAGAAATTTAAAGGCTTTAACTCGCTTGGATCTATCCAAAAATCAGATTCGTAGC
CTTTACCTTCATCCTTCATTTGGGAAGTTGAATTCCTTAAAGTCCATAGATTTTTCCTCC
AACCAAATATTCCTTGTATGTGAACATGAGCTCGAGCCCCTGCAAGGGAAAACGCTCTCC
TTTTTTAGCCTCGCAGCTAATAGCTTGTATAGC------AGAGTCTCAGTGGACTGGGGA
AAATGTATGAACCCATTCAGAAACATGGTGCTGGAGATACTAGATGTTTCTGGAAATGGC
TGGACAGTGGACATCACAGGAAACTTTAGCAATGCCATCAGCAAAAGCCAGGCCTTCTCT
TTGATTCTTGCCCACCACATCATGGGTGCCGGGTTTGGCTTCCATAACATCAAAGATCCT
GACCAGAACACATTTGCTGGCCTGGCCAGAAGTTCAGTGAGACACCTGGATCTTTCACAT
GGGTTTGTCTTCTCCCTGAACTCACGAGTCTTTGAGACACTCAAGGATTTGAAGGTTCTG
AACCTTGCCTACAACAAGATAAATAAGATTGCAGATGAAGCATTTTACGGACTTGACAAC
CTCCAAGTTCTCAATTTGTCATATAACCTTCTGGGGGAACTTTACAGTTCGAATTTCTAT
GGACTACCTAAGGTAGCCTACATTGATTTGCAAAAGAATCACATTGGAATAATTCAAGAC
CAAACATTCAAATTCCTGGAAAAATTACAGACCTTGGATCTCCGAGACAATGCTCTTACA
ACCATTCATTTTATTCCAAGCATACCTGATATCTTCTTGAGTGGCAATAAACTAGTGACT
TTGCCA---AAGATCAACCTTACAGCGAACCTCATCTACTTATCAGAAAACAGGCTAGAA
AATCTAGATATTCTCTACTTTCTCCTACGGGTACCTCATCTCCGGATTCTCATTTTAAAT
CAAAATCGCTTATCCTCCTGT---AGTGGAGAT---CAAACC---------CCTTCAGAG
AATCCCAGCTTAGAACAGCTTTTCCTTGGAGAAAATATGTTGCAACTTGCCTGGGAAACT
GAGCTCTGTTGGGATGTTTTTGAGGGACTTTCTCATCTTCAAGTTCTGTATTTGAATCAT
AACTATCTTAATTCCCTTCCACCAGGAGTATTTAGCCATCTGACTGCATTAAGGAGACTA
AGGCTCAACTCCAACAGGCTGACAGTTCTTTCTCACAATGATTTACCTGCTAATTTAGAG
ATCCTGGACATATCCAGGAACCAGCTCCTAGCTCCCGATCCTGATGTATTTGTATCACTT
AGTGTCTTGGATATAACTCATAACAAGTTCATTTGTGAATGTGAACTTAGCACTTTTATC
AAGTGGCTTAATCACACCAATGTCACTATAGCTGGGCCTCCTGCAGACATATATTGTGTG
TACCCTGACTCACTCTCTGGGGTTTCCCTCTTCTCTCTTTCCACGGAAGGTTGTGATGAA
GAGGAAGTCTTAAAGTCCCTAAAGTTCTCCCTTTTCATTGTATGCACTGTCACTCTGACT
CTATTCCTCATGACCATCCTCACAGTCACAAAGTTCCGGGGCTTCTGT---TTTATCTGT
TATAAGACAGCCCAGAGACTGGTGTTCAAGGACCAT---CCCCAGGGCACAGAACCTGAT
ATGTACAAATATGATGCCTATTTGTGCTTCAGCAGCAAAGACTTCACATGGGTGCAGAAT
GCTTTGCTCAAACACCTGGACACTCAATACAGTGACGAAAACAGATTCAACCTGTGCTTT
GAAGAAAGAGACTTTGTCCCAGGAGAAAACCGCATTGCCAATATCCAGGATGCCATCTGG
AACAGTAGAAAGATTGTTTGTCTTGTGAGCAGACACTTCCTTAGAGATGGCTGGTGCCTT
GAAGCCTTCAGTTATGCCCAGGGCAGGTGCTTATCTGACCTTAACAGTGCTCTCATTATG
GTGGTGGTTGGGTCCTTGTCCCAGTACCAGTTGATGAAACATCAATCCATC---AGAGGC
TTTGTACAGAAACAGCAGTATTTGAGGTGGCCTGAGGATCTCCAGGATGTTGGCTGGTTT
CTTCATAAACTCTCTCAACAGATACTAAAGAAAGAAAAAGAAAAGAA------GAAAGAC
AATAACATTCCGTTGCAAACTGTAGCAACCATCTCC
>Ggorilla_KF320781.1
ATGGGAGACCACCTGGACCTTCTCCTAGGAGTGGTGCTCATGGCCGGTCCTGTGTTTGGA
ATTCCTTCCTGCTCCTTTGATGGCCGAATAGCCTTTTATCGTTTCTGCAACCTCACCCAG
GTCCCCCAGGTCCTCAACACC---ACTGAGAGGCTCCTGCTGAGCTTCAACTATATCAGG
ACAGTCACTGCTTCATCCTTCCCCTTTCTGGAACAGCTGCAGCTGCTAGAGCTCGGGAGC
CAGTATACCCCCTTGACTATTGACAAGGAGGCCTTCAGAAACCTGCCCAACCTTAGAATC
TTGGACCTGGGAAGTAGTAAGATATACTTCTTGCATCCAGATGCTTTTCAGGGACTGTTC
CATCTGTTTGAACTTAGACTGTATTTCTGTGGTCTCTCTGATGCTGTATTAAAAGATGGT
TATTTCAGAAATTTAAAGGCTTTAACTCGCTTGGATCTATCCAAAAATCAGATTCGTAGC
CTTTACCTTCATCCTTCATTTGGGAAGTTGAATTCCTTAAAGTCCATAGATTTTTCCTCC
AACCAAATATTCCTTGTATGTGAACATGAGCTCGAGCCCCTGCAAGGGAAAACGCTCTCC
TTTTTTAGCCTCGCAGCTAATAGCTTGTATAGC------AGAGTCTCAGTGGACTGGGGA
AAATGTATGAACCCATTCAGAAACATGGTGCTGGAGATACTAGATGTTTCTGGAAATGGC
TGGACAGTGGACATCACAGGAAACTTTAGCAATGCCATCAGCAAAAGCCAGGCCTTCTCT
TTGATTCTTGCCCACCACATCATGGGTGCCGGGTTTGGCTTCCATAACATCAAAGATCCT
GACCAGAGCACATTTGCTGGCCTGGCCAGAAGTTCAGTGAGACACCTGGATCTTTCACAT
GGGTTTGTCTTCTCCCTGAACTCACGAGTCTTTGAGACACTCAAGGATTTGAAGGTTCTG
AACCTTGCCTACAACAAGATAAATAAGATTGCAGATGAAGCATTTTACGGACTTGACAAC
CTCCAAGTTCTCAATTTGTCATATAACCTTCTGGGGGAACTTTACAGTTCGAATTTCTAT
GGACTACCTAAGGTAGCCTACATTGATTTGCAAAAGAATCACATTGGAATAATTCAAGAC
CAAACATTCAAATTCCTGGAAAAATTACAGACCTTGGATCTCCGAGACAATGCTCTTACA
ACCATTCATTTTATTCCAAGCATACCCGATATCTTCTTGAGTGGCAATAAACTAGTGACT
TTGCCA---AAGATCAACCTTACAGCGAACCTCATCCACTTATCAGAAAACAGGCTAGAA
AATCTAGATATTCTCTACTTTCTCCTACGGGTACCTCATCTCCAGATTCTCATTTTAAAT
CAAAATCGCTTATCCTCCTGT---AGTGGAGAT---CAAACC---------CCTTCAGAG
AATCCCAGCTTAGAACGGCTTTTCCTTGGAGAAAATATGTTGCAACTTGCCTGGGAAACT
GAGCTCTGTTGGGATGTTTTTGAGGGACTTTCTCATCTTCAAGTTCTGTATTTGAATAAT
AACTATCTTAATTCCCTTCCGCCAGGAGTATTTAGCCATCTGACTGCATTAAGGGGACTA
AGCCTCAACTCCAACAGGCTGACAGTTCTTTCTCACAGTGATTTACCTGCTAATTTAGAG
ATCCTGGACATATCCAGGAACCAGCTCCTAGCTCCCGATCCTGATGTATTTGTATCACTT
AGTGTCTTGGATATAACTCATAACAAGTTCATTTGTGAATGTGAACTTAGCACTTTTATC
AATTGGCTTAATCACACCAATGTCACTATAGCTGGGCCTCCTGCAGACATATATTGTGTG
TACCCTGACTCGCTTTCTGGGGTTTCCCTCTTCTCTCTTTCCACAGAAGGTTGTGATGAA
GAGGAAGTCTTAAAGTCCCTGAAGTTCTCCCTTTTCATTGTATGCACTGTCACTCTGACT
CTGTTCCTCATGACCATCCTCACAGTCACAAAGTTCCGGGGCTTCTGT---TTTATCTGT
TATAAGACAGCCCAGAGACTGGTGTTCAAGGACCAT---CCCCAGGGCACAGAACCTGAT
ATGTACAAATATGATGCCTATTTGTGCTTCAGCAGCAAAGACTTCACATGGGTGCAGAAT
GCTTTGCTCAAACACCTGGACAGTCAATACAGTGACCAAAACAGATTCAACCTGTGCTTT
GAAGAAAGAGACTTTGTCCCAGGAGAAAACCGCATTGCCAATGTCCAGGATGCCATCTGG
AACAGTAGAAAGATCGTTTGTCTTGTGAGCAGACACTTCCTTAGAGATGGCTGGTGCCTT
GAAGCCTTCAGTTATGCCCAGGGCAGGTGCTTATCTGACCTTAACAGTGCTCTCATCATG
GTGGTGGTTGGGTCCTTGTCCCAGTACCAGTTGATGAAACATCAATCCATC---AGAGGC
TTTGTACAGAAACAGCAGTATTTGAGGTGGCCTGAGGATCTCCAGGATGTTGGCTGGTTT
CTTCATAAACTCTCTCAACAGATACTAAAGAAAGAAAAAGAAAAGAA------GAAAGAC
AATAACATTCCGTTGCAAACTGTAGCAACCATCTCC
>Ppygmaeus_AB445649.1
ATGGGAGACCACCTAGACCTTCTCCTAGGAGTGGTGCTCATGGCCAGTCCTGTGTTTGGA
ATTCCTTCCTGCTCCTTTGATGGCCAAATAGCCTTTTATCGTTTCTGCAACCTCACCCAG
GTCCCCCAGGTCCTCAACACC---ACTGAGAGGCTCCTGCTGAGCTTCAACTATATCAGG
ACAGTCACTGCTTCATCCTTCCCCTTTCTGGAACAGCTGCAGCTGCTGGAGCTCGGGAGC
CAGTATACCCCCTTAAGTATTGACAAGGAGGCCTTCAGAAACCTGCCCAACCTTAGAATC
CTGGACCTGGGAAGTAGTAAGATATACTTCTTGCATCCAGATGCTTTTCAGGGACTGTTC
CATCTGTTTGAACTTAGACTGTATTTCTGTGGTCTCTCTGATGCTGTATTAAAAGATGGT
TATTTCAGAAATTTAAAGGCTTTAACTCGCTTGGATCTATCCAAAAATCAGATTCGTAGC
CTTTACCTTCATCCTTCATTTGGGAAGTTGAATTCCTTAAAGTCCATAGATTTTTCCTCC
AACCAAATATTCCTTGTATGTGAACATGAGCTCGAGCCCCTGCAAGGGAAAACACTCTCC
TTTTTTAGCCTCGCAGCTAATAACTTGTACAGC------AGAGTCTCAGTGGACTGGGGA
AAATGTATGAACCCATTCAGAAACATGGTGCTGCAGACACTAGATGTTTCTGGAAATGGC
TGGACAGTGGACATCACAGGAAACTTTAGCAATGCCATCAGCAAAAGCCAGGCCTTCTCT
TTGATTCTTGCCCACCACATCATGGGTGCTGGGTTTGGCTTCCATAACATCAAAGATCCT
GACCAGAACACATTTGCTGGCCTGGCCAGAAGTTCAGTGAGACACTTGGATCTTTCACAT
GGGTTTATCTTCTCCCTGAACTCACGTGTCTTTGAGACACTCAAGGATTTGAAGGTTCTG
AACCTTGCCTACAACAAGATAAATAAGATTGCAGATGAAGCATTTTACGGACTTGACAAC
CTCCAAGTTCTCAATTTGTCATATAACCTTCTGGGGGAACTTTACAGTTCGAATTTCTAT
GGACTACCTAAGGTAGCCTACATTGATTTGCAAAAGAATCACATTGGAATAATTCAAGAC
CAAACTTTCAAATTCCTGGAAAAATTACAGACCTTGGATCTCCGAGACAATGCTCTTACA
ACCATTCATTTTATTCCAAGCATACCTGATATCTTCTTGAGTGGCAATAAACTAGTGACT
TTGCCA---AAGATCAACCTTACAGCCAACTTCATCCACTTATCAGAAAACAGGCTAGAA
AATCTAGATATTCTCTACTTTCTCCTACGGGTACCTCATCTCCAGATTCTCATTTTAAAT
CAAAATCGCTTATCCTCCTGT---AGTGGAGAT---CAAACC---------CCTTCAGAG
AATCCCAGCTTAGAACAGCTTTTCCTTGGAGAAAATATGTTGCAACTTGCCTGGGAAACT
GAGCTCTGTTGGGATGTTTTTGAAGGACTGTCTCATCTTCAAGTTCTGTATTTGAATAAT
AACTATCTTAATTCCCTTCCACCAGGAGTATTTAGCCATCTGACTGCATTAAGGGGACTA
AGCCTCAACTCCAACAGGCTGACAGTTCTTTCTCACAATGATTTACCTGCTAATTTAGAG
ATCCTGGACATATCCAGGAACCAGCTCCTAGCTCCCGATCCTGATGTATTTGTATCACTT
AGTGTCTTGGATATAACTCATAACAAGTTCATTTGTGAATGTGAACTTAGCACTTTTATC
AATTGGCTTAATCACACCAATGTCACTATAGCTGGGCCTCCTGCAGACATATATTGTGTG
TACCCTGACTCGCTCTCTGGGGTTTCCCTCTTCTCTCTTTCCACAGAAGGTTGTGATGAA
GAGAAAGTCTTAAAGTCCCTAAAGTTCTCCCTTTTCATTGTATGCACTGTCACTCTGACT
CTGTTCCTCATGACCATCCTCACAGTCACAAAGTGCCGGGGCTTCTGT---TTTATTTGT
TATAAGACAGCCCAGAGACTGGTGTTCAAGGACCAT---CCCCAGGGCATAGAACCTGAT
ATGTACAAATATGATGCCTATTTGTGCTTCAGCAGCAAAGATTTCACATGGGTGCAGAAT
GCTTTGCTCAAACACCTGGATACTCAATACAGTGACCAAAACAGATTTAACCTGTGCTTT
GAAGAAAGAGACTTTGTCCCAGGAGAAAACCGCATTGCCAATATCCAGGATGCCATCTGG
AACAGTAGAAAGATTGTTTGTCTTGTGAGCAGACATTTCCTTAGCGATGGCTGGTGCCTT
GAAGCCTTCAGTTATGCCCAGGGCAGGTGCTTATCTGACCTTAACAGTGCTCTCATCATG
GTGGTGGTTGGGTCCTTGTCCCAGTACCAGCTGATGAAACATCAGTCCATC---AGAGGC
TTTGTACAGAAACAGCAGTACTTGAGGTGGCCTGAGGATCTCCAGGATGTTGGCTGGTTT
CTTCATAAACTCTCTCAACAGATACTAAAGAAAGAAAAAGAAAAGAA------GAAAGAC
AATAACATTCCGTTGCAAACTGTAGCAACCATCTCC
>Pabelii_XM_024255862.1
ATGGGAGACCACCTAGACCTTCTCCTAGGAGTGGTGCTCATGGCCAGTCCTGTGTTTGGA
ATTCCTTCCTGCTCCTTTGATGGCCAAATAGCCTTTTATCGTTTCTGCAACCTCACCCAG
GTCCCCCAGGTCCTCAACACC---ACTGAGAGGCTCCTGCTGAGCTTCAACTATATCAGG
ACAGTCACTGCTTCATCCTTCCCCTTTCTGGAACAGCTGCAGCTGCTGGAGCTCGGGAGC
CAGTATACCCCCTTAAGTATTGACAAGGAGGCCTTCAGAAACCTGCCCAACCTTAGAATC
CTGGACCTGGGAAGTAGTAAGATATACTTCTTGCATCCAGATGCTTTTCAGGGACTGTTC
CATCTGTTTGAACTTAGACTGTATTTCTGTGGTCTCTCTGATGCTGTATTAAAAGACGGT
TATTTCAGAAATTTAAAGGCTTTAACTCGCTTGGATCTATCCAAAAATCAGATTCGTAGC
CTTTACCTTCATCCTTCATTTGGGAAGTTGAATTCCTTAAAGTCCATAGATTTTTCCTCC
AACCAAATATTCCTTGTATGTGAACATGAGCTCGAGCCCCTGCAAGGGAAAACACTCTCC
TTTTTTAGCCTCGCAGCTAATAACTTGTATAGC------AGAGTCTCAGTGGACTGGGGA
AAATGTATGAACCCATTCAGAAACATGGTGCTGCAGACACTAGATGTTTCTGGAAATGGC
TGGACAGTGGACATCACAGGAAACTTTAGCAATGCCATCAGCAAAAGCCAGGCCTTCTCT
TTGATTCTTGCCCACCACATCATGGGTGCTGGGTTTGGCTTCCATAACATCAAAGATCCT
GACCAGAACACATTTGCTGGCCTGGCCAGAAGTTCAGTGAGACACTTGGATCTTTCACAT
GGGTTTATCTTCTCCCTGAACTCACGTGTCTTTGAGACACTCAAGGATTTGAAGGTTCTG
AATCTTGCCTACAACAAGATAAATAAGATTGCAGATGAAGCATTTTACGGACTTGACAAC
CTCCAAGTTCTCAATTTGTCATATAACCTTCTGGGGGAACTTTACAGTTCGAATTTCTAT
GGACTACCTAAGGTAGCCCACATTGATTTGCAAAAGAATCACATTGGAATAATTCAAGAC
CAAACTTTCAAATTCCTGGAAAAATTACAGACCTTGGATCTCCGAGACAATGCTCTTACA
ACCATTCATTTTATTCCAAGCATACCTGATATCTTCTTGAGTGGCAATAAACTAGTGACT
TTGCCA---AAGATCAACCTTACAGCCAACTTCATCCACTTATCAGAAAACAGGCTAGAA
AATCTAGATATTCTCTACTTTCTCCTACGGGTACCTCATCTCCAGATTCTCATTTTAAAT
CAAAATCGCTTATCCTCCTGT---AGTGGAGAT---CAAACC---------CCTTCAGAG
AATCCCAGCTTAGAACAGCTTTTCCTTGGAGAAAATATGTTGCAACTTGCCTGGGAAACT
GAGCTCTGTTGGGATGTTTTTGAAGGACTGTCTCATCTTCAAGTTCTGTATTTGAATAAT
AACTATCTTAATTCCCTTCCACCAGGAGTATTTAGCCATCTGACTGCATTAAGGGGACTA
AGCCTCAACTCCAACAGGCTGACAGTTCTTTCTCACAATGATTTACCTGCTAATTTAGAG
ATCCTGGACATATCCAGGAACCAGCTCCTAGCTCCCGATCCTGATGTATTTGTATCACTT
AGTGTCTTGGATATAACTCATAACAAGTTCATTTGTGAATGTGAACTTAGCACTTTTATC
AATTGGCTTAATCACACCAATGTCACTATAGCTGGGCCTCCTGCAGACATATATTGTGTG
TACCCTGACTCGCTCTCTGGGGTTTCCCTCTTCTCTCTTTCCACAGAAGGTTGTGATGAA
GAGAAAGTCTTAAAGTCCCTAAAGTTCTCCCTTTTCATTGTATGCACTGTCACTCTGACT
CTGTTCCTCATGACCATCCTCACAGTCACAAAGTGCCGGGGCTTCTGT---TTTATTTGT
TATAAGACAGCCCAGAGACTGGTGTTCAAGGACCAT---CCCCAGGGCATAGAACCTGAT
ATGTACAAATATGATGCCTATTTGTGCTTCAGCAGCAAAGATTTCACATGGGTGCAGAAT
GCTTTGCTCAAACACCTGGATACTCAATACAGTGACCAAAACAGATTTAACCTGTGCTTT
GAAGAAAGAGACTTTGTCCCAGGAGAAAACCGCATTGCCAATATCCAGGATGCCATCTGG
AACAGTAGAAAGATTGTTTGTCTTGTGAGCAGACATTTCCTTAGCGATGGCTGGTGCCTT
GAAGCCTTCAGTTATGCCCAGGGCAGGTGCTTATCTGACCTTAACAGTGCTCTCATCATG
GTGGTGGTTGGGTCCTTGTCCCAGTACCAGCTGATGAAACATCAGTCCATC---AGAGGC
TTTGTACAGAAACAGCAGTACTTGAGGTGGCCTGAGGATCTCCAGGATGTTGACTGGTTT
CTTCATAAACTCTCTCAACAGATACTAAAGAAAGAAAAAGAAAAGAA------GAAAGAC
AATAACATTCCGTTGCAAACTGTAGCAACCATCTCC
>Nleucogenys
ATGGGACACCACCTGGACCTTCTCCTAGGAGTGGTGCTCGTGGCCAGTCCTGTGTTTGGA
ATTCCTTCCTGCTCTTTTGATGGCCGAGTAGCCTTTTACCGTTTCTGCAACCTCATCCAG
GTCCCCCAGGTCCTCAACACC---ACTGAGAGGCTCCTGCTGAGCTTCAACTATATCAGG
ACAGTCACTGCTTCATCCTTCCCCTTTCTGGAACAGCTGCTGCTGCTGGAGCTCGGGAGC
CAGTATACCCCCTTGACTATTGACAAGGAGGCTTTCAGAAACCTGCCCAACCTTAGAATC
TTGGACCTGGGAAATAGTAAGATATACTTCTTGCATCCAGATGCTTTTCAGGGACTGTTC
CATCTGTTTGAACTTAGACTGTATTTCTGTGGTCTCTCCGATGCTGTGTTAAAAGATGGT
TATTTCAGAAATTTAAAGTCTTTAACTCGCTTGGATCTATCCAAAAATCAGATCCGTAGC
CTTTACCTTCATCCTTCATTTGGGAAGTTGAATTCCTTAAAGTCCATAGATTTTTCCTCC
AACCAAATATTCCTTGTATGTGAACATGACCTCGAGCCCCTGCAAGGGAAAACGCTCTCC
TTTTTTAGCCTCGCAGCTAATAACTTGTATAGC------AGAGTCTCAGTAGACTGGGGA
AAATGTATGAACCCATTCAGAAACATGGTGCTGGAGACGCTAGATGTTTCTGGAAATGGC
TGGACAGTGGACATCACAGGAAACTTTAGCAATGCCATCAGCAAAAGCCAGGCCTTCTCT
TTGATTCTTGCCCACCACATCATGGGTGCCGGGTTTGGCTTCCATAACATCAAAGATCCT
GACCAGAACACATTTGCTGGCCTGGCCAGAAGTTCAGTGAGACGCCTGGATCTTTCACAT
GGGTTTATCTTCTCCCTGAACTCGCGAGTCTTTGAGACACTCCAGGATTTGAAGGTTCTG
AACCTTGCCTACAACAAGATAAATAAGATTGCAGATAAAGCATTTTACGGACTTGACAAC
CTCCAAGTTCTCAATTTGTCGTATAACCTTCTGGGGGAACTTTACACTGCGAATTTCTAT
GGACTACCTAAGGTAGCGTACATTGATTTGCAAAAGAATCACATCGGAATAATTCAAGAC
CAAACATTCAAATTCCTGGAAAAATTACGGACTTTGGATCTCCGAGACAATGCTCTCACA
ACCATTCATTTTATTCCGAGCATACCTGACATCTTCTTGAGTGGCAATAAACTAGTGACT
TTGCCA---AAGATCAACCTTACAGCCAACTTCATCCACTTATCAGAAAACAGGCTAGAA
AATCTAGATATTCTCTACTTTCTCCTACGGGTACCTCATCTCCAGATTCTCATTTTAAAT
CAAAATCGCTTATCCTCTTGT---GGTGGAGAT---CAAACC---------CCTTCAGAG
AATCCCAGCTTAGAACAGCTTTTCCTTGGAGAAAATATGTTGCAACTTGCCTGGGAAACT
GCGCTCTGTTGGAATGTTTTTGAGGGACTTTCTCATCTTCAAGTTCTGTATTTGAATAAT
AACTATCTTAATTCCCTTCCACCGGGAGTATTTAGCCATCTGACTGCATTAAGGGGACTA
AGCCTCAACTCCAACAGGCTGACAGTTCTTTCTCACAATGATTTACCTGCTAATTTAGAG
ATCCTGGACATATCCAGGAACCAGCTCCTAGCTCCCAATCCTGATGTATTTGTATCACTT
AGTGTCTTGGATATAACTCATAACAAGTTCATTTGTGAATGTGAACTTAGCACTTTTATC
AATTGGCTTAATCACACCAATGTCACTATAGCTGGGCCTCCTGCAGACATATATTGTGTG
TACCCTGACTCACTCTCTGGGGTTTCCCTCTTCTCTCTTTCCACGGAAGGTTGCGATGAA
GAGGAAGTCTTAAAGTCCCTAAAGTTCTCCCTTTTCATTGTATGCACTGTCACTCTGACT
CTGTTCCTCATGACCATCCTCACAGTCACGAAGTTCCGGGGCTTCTGT---TTTATCTGT
TATAAGACAGCCCAGAGACTGGTGTTCAAGGACCAT---CCCCAGGGCACAGAACCTGAT
ATGCACAAATATGATGCCTATTTGTGCTTCAGCAGCAAAGACTTCGCGTGGGTGCAGAAT
GCTTTGCTCAAACACCTGGACACTCAATACAGTGACCAAAACAGATTTAACCTGTGCTTT
GAAGAAAGAGACTTTGTCCCAGGAGAAAACCACATTGCCAATATCCAGGATGCCATCTGG
AACAGTAGAAAGATTGTTTGTCTTGTGAGCAGACACTTCCTTAGAGATGGCTGGTGCCTT
GAAGCCTTCAGTTATGCCCAGGGCAGGTGCTTATCTGACCTTAACAGTGCTCTCATCATG
GTGGTGGTTGGGTCCTTGTCCCAGTACCAGTTGATGAAACATCAATCCATC---AGAGGC
TTTGTACAGAAACAGCAGTACTTGAGGTGGCCTGAGGATCTCCAGGATGTTGGCTGGTTT
CTTCATAAACTCTCTCAACAGATACTAAAGAAAGAAAAAGAAAAGAA------GAAAGAC
AATAACATTCGGTTGCAAACTGTAGCAACCATCTCC
>Hlar_EU488851.1
ATGGGAGACCACCTGGACCTTCTCCTAGGAGTGGTGCTCGTGGCCAGTCCTGTGTTTGGA
ATTCCTTCCTGCTCTTTTGATGGCCGAGTAGCCTTTTACCGTTTCTGCAACCTCACCCAG
GTCCCCCAGGTCCTCAACACC---ACTGAGAGGCTCCTGCTGAGCTTCAACTATATCAGG
ACAGTCACTGCTTCATCCTTCCCCTTTCTGGAACAGCTGCTGCTGCTGGAGCTCGGGAGC
CAGTATACCCCCTTGACTATTGACAAGGAGGCCTTCAGAAACCTGCCCAACCTTAGAATC
TTGGACCTGGGAAATAGTAAGATATACTTCTTGCATCCAGATGCTTTTCAGGGACTGTTC
CATCTGTTTGAACTTAGACTGTATTTCTGTGGTCTCTCTGATGCTGTGTTAAAAGATGGT
TATTTCAGAAATTTAAAGTCTTTAACTCGCTTGCATCTATCCAAAAATCAGATCCGTAGC
CTTTACCTTCATCCTTCATTTGGGAAGTTGAATTCCTTAAAGTCCATAGATTTTTCCTCC
AACCAAATATTCCTTGTATGTGAACATGACCTCGAGCCCCTGCAAGGGAAAATGCTCTCC
TTTTTTAGCCTCGCAGCTAATAACTTGTATAGC------AGAGTCTCAGTGGACTGGGGA
AAATGTATGAACCCATTCAGAAACATGGTGCTGGAGACGCTAGATGTTTCTGGAAATGGC
TGGACAGTGGACATCACAGGAAACTTTAGCAATGCCATCAGCAAAAGCCAGGCCTTCTCT
TTGATTCTTGCCCACCACATCATGGGTGCCGGGTTTGGCTTCCATAACATCAAAGATCCT
GACCAGAACACATTTGCTGGCCTGGCCAGAAGTTCAGTGAGACGCCTGGATCTTTCACAT
GGGTTTATCTTCTCCCTGAACTCGCGAGTCTTTGAGACACTCAAGGATTTGAAGGTTCTG
AACCTTGCCTACAACAAGATAAATAAGATTGCAGATAAAGCATTTTACGGACTTGACAAC
CTCCAAGTTCTCAATTTGTCGTGTAACCTTCTGGGGGAACTTTACAGTGCGAATTTCTAT
GGATTACCTAAGGTAGCGTACATTGATTTGCAAAAGAATCACATCGGAATAATTCAAGAC
CAAACTTTCAAATTCCTGGAAAAATTACAGACCTTGGATCTCCGAGACAATGCTCTTACA
ACCATTCATTTTATTCCGAGCATACCTGATATCTTCTTGAGTGGCAATAAACTAGTGACT
TTGCCA---AAGATCAACCTTACAGCCAACTTCATCCACTTATCAGAAAACAGGCTAGAA
AATCTAGATATTCTCTACTTTCTCCTACGGGTACCTCATCTCCAGATTCTCATTTTAAAT
CAAAATCGCTTATCCTCTTGT---GGTGGAGAT---CAAACG---------CCTTCAGAG
AATCCCAGCTTAGAACAGCTTTTCCTTGGAGAAAATATGTTGCAACTTGCCTGGGAAACT
GCGCTCTGTTGGAATGTTTTTGAGGGACTTTCTCGTCTTCAAGTTCTGTATTTGAATAAT
AACTATCTTAATTCCCTTCCACCGGGAGTATTTAGCCATCTGACTGCATTAAGGGGACTA
AGCCTCAACTCCAACAGGCTGACGGTTCTTTCTCACAATGATTTACCTGCTAATTTAGAG
ATCCTGGACATATCCAGGAACCAGCTCCTAGCTCCCAATCCTGATGTATTTGTATCACTT
AGTGTCTTGGATATAACTCATAACAAGTTCATTTGTGAATGTGAACTTAGCACTTTTATC
AATTGGCTTAATCACACCAATGTCACTATAGCTGGGCCTCCTGCAGACATATATTGTGTG
TACCCTGACTCGCTCTCTGGGGTTTCCCTCTTCTCTCTTTCCACGGAAGGTTGTGATGAA
GAGGAAGTCTTAAAGTCCCTAAAGTTCTCCCTTTTCATTGTATGCACTGTCACTCTGACT
CTGTTCCTCATGACCATCCTCACAGTCACGAAGTTCCGGGGCTTCTGT---TTTATCTGT
TATGAGACAGCCCAGAGACTGGTGTTCAAGGACCAT---CCCCAGGGCACAGAACCTGAT
ATGTACAAATATGATGCCTATTTGTGCTTCAGCAGCAAAGACTTCGCATGGGTGCAGAAT
GCTTTGCTCAAACACCTGGACACTCAATACAGTGACCAAAACAGATTTAACCTGTGCTTT
GAAGAAAGAGACTTTGTCCCAGGAGAAAACCACATTGCCAATATCCAGGATGCCATCTGG
AACAGCAGAAAGATTGTTTGTCTTGTGAGCAGACACTTCCTTAGAGATGGCTGGTGCCTT
GAAGCCTTCAGTTATGCCCAGGGCAGGTGCTTATCTGACCTTAACAGTGCTCTCATCATG
GTGGTGGTTGGGTCCTTGTCCCAGTACCAGTTGATGAAACATCAATCCATC---AGAGGC
TTTGTACAGAAACAGCAGTACTTGAGGTGGCCTGAGGATCTCCAGGATGTTGGCTGGTTT
CTTCATAAACTCTCTCAACAGATACTAAAGAAAGAAAAAGAAAAGAA------GAAAGAC
AATAAC------------------------------
>Mmulatta_NM_001130429.1
ATGGGAGACCACCTGGACCTTCTCCTAGGAGTGGTACTTGTGGCCAGTCCTGTGTTTGGA
TTTCCTTCCTGCTCCTTTGATGGCCGAATAGCCTTTTATCGTTTCTGCAACCTCACCCAG
GTCCCCCAGGTCCTCAACACC---ACTGAGAGGCTCCTGCTGAGCTTCAACTATATCCGG
ACAGTCACTGTTTCATCCTTCCCCTTTCTGGAACAGCTGCAGCTGCTGGAGCTCGGGAAC
CAGTATACCCCCTTGACTATTGACAAGGAGGCCTTCAGAAACCTGCCCAACCTTAGAATC
TTGGACCTGGGAAGTAGTCAGATATACTTCTTGCATCCAGATGCTTTTCAGGGACTGTTC
CATCTGTTTGAACTTAGACTGTATTTCTGTGGTCTCTCCGATGCTGTATTGAAAAATGGT
TATTTCAGAAATTTAAAGTCTTTAACTCGCTTGGATCTATCCAAAAATCAGATTCGTAGC
CTTTACCTTCATCCTTCATTTGGGAAGCTGAATTCCTTGAAGTCCATAGATTTTTCCTCC
AACCAAATATTTCTTGTATGTGAACATGAGCTCGAGCCCCTCCAAGGGAAAATGCTCTCC
TTTTTCAGCCTCGCAGCTAATAACTTGTATAGC------AGAGTCTCAGTGGACTGGGGA
AAATGTATGAACCCGTTCAGAAACATGGTGCTGGAGACACTAGATGTTTCTGGAAATGGC
TGGACAGTGGATATCACAGGAAACTTTAGCAATGCCATCAGCAAAAGCCAGGCCTTCTCT
TTGATTCTTGCCCACCACATCATGGGTGCCGGGTTTGGCTTCCATAACATCAAAGATCCT
GACCAGAACACATTTGCTGGCCTGGCCAGAAGTTCAGTGAGACACCTGGACCTTTCACAT
GGGTTTATCTTCTCCCTGAACTCCCGAGTCTTTGAGACACTCCAGGATTTGCAGGTTCTG
AACCTTGCCTACAACAAGATAAATAAGATTGCGGTTGAAGCATTTTACGGACTTGACAAC
CTCCAAGTTCTCAATTTGTCGTATAACCTTCTGGGGGAACTTTACAGTTCGAATTTCTAT
GGACTACCTAAGGTAGCCTACATTGATTTGCAAAAGAATCACATTGGAATAATTCAAGAC
CAAACATTCAAATTCCTGGAAAACTTACAGACCTTGGATCTCCGAGACAATGCTCTTACA
ACCATTCATTTTATTCCAAGCATACCTGATATCTTCTTGAGTGGCAATAAACTAGTGACT
TTGTCA---GAGATCAACCTTACAGCCAACTTCATCCACTTATCAGAAAACAGGCTAGAA
AATCTAGATATTCTCTACTTTCTCCTACGGGTACCTCATCTCCAGATTCTCATTTTAAAT
CAAAATCGCTTATCCTCTTGT---AGTGGAGCT---CAAACC---------CCTTCAGAG
AATCCCAGCTTAGAACAGCTTTTCCTTGGAGAAAATATGTTGCAACTTGCCTGGGAAACT
GAGCTCTGTTGGGATGTTTTTGAGGGACTTTCTAATCTTCAAGTTCTGTATTTGAATAAT
AACTATCTTAATTCCCTTCCACCAGGAGTATTTAAACATCTGACTGCATTAAAGGGACTA
AGCCTCAACTCCAACAGGCTGACAGTTCTTTCTCACAATGATTTACCTGCTAATTTAGAG
ATCCTGGACATATCTGGGAATCAGCTCCTAGCTCCCGATCCTGATGTATTTGTATCACTT
AGTGTCTTGGATATAACTCATAACAAGTTCATTTGTGAATGTGCACTTAGCACTTTTATC
CATTGGCTTAATCACACCAATGTCACTATAGCTGGGCCTCCTGCAGACATACATTGCGTG
TACCCTGACTCGCTCTCCGGGGTTTCCCTCTTCTCTCTTTCCACGGAAGCTTGTGATGAA
GAGGAAGTCTTAAAGTCCCTGAAGTTCTCCCTTTTCATTGTATGCACTGTCACTCTGACT
CTGTTCCTCATGACCATCCTCATAGTCACGAAGTTCCGGGGCTTCTGT---TTTATCTGT
TATAAGACAGCCCAGAGACTGGTGTTCAAGTACCAT---CCCCAGGGCACAGAACCTGAT
ACGTACAAATATGATGCCTATTTGTGCTTCAGCAGCAAAGACTTCGCATGGGTGCAGAAT
GCTTTGCTCAAACACCTGGACACTCAATACAGTGACCAAAACAGATTTAACCTGTGCTTT
GAAGAAAGAGACTTTGTCCCGGGAGAAAACCACATTGCCAATATCCAGGACGCCATCTGG
AACAGTAGAAAGATTGTTTGTCTTGTGAGCAGACACTTCCTTAGAGATGGTTGGTGCCTT
GAAGCCTTCAGTTATGCCCAGGGCAGGTGCTTATCTGACCTTAACAGTGCTCTCATCATG
GTGGTGGTTGGGTCCTTGTCCCAGTACCAGTTGATGAAACATCAATCCATT---AGAGGC
TTTGTACAGAAACAGCAGTACTTGAGGTGGCCTGAGGATCTCCAGGATGTTGGCTGGTTT
CTTCATAAACTCTCTCAACAGATACTAAAGAAAGAAAAAGAAAAGAA------GAAAGAC
AGTAACATTCCGTTGCGAACTGTAGCAACCATCTCC
>Catys_NM_001305947.1
ATGGGAGACCACCTGGACCTTCTCCTAGGAGTGGTGCTTGTGGCCAGTCCTGTGTTTGGA
TTTCCTTCCTGCTCCTTTGATGGCCGAATAGCCTTTTATCGTTTCTGCAACCTCACCCAG
GTCCCCCAGGTCCTCAACACC---ACTGAGAGGCTCCTGCTGAGCTTCAACTATATCCGG
ACAGTCACTGTTTCATCCTTCCCCTTTCTGGAACAGCTGCAGCTGCTGGAGCTCGGGAAC
CAGTATACCCCCTTGACTATTGACAAGGAGGCCTTCAGAAACCTGCCCAACCTTAGAATC
TTGGACCTGGGAAGTAGTCAGATATACTTCTTGCATCCAGATGCTTTTCAGGGACTGTTC
CATCTGTTTGAACTTAGACTGTATTTCTGTGGTCTCTCCGATGCTGTATTGAAAGATGGT
TATTTCAGAAATTTAAAGTCTTTAACTCGCTTGGATCTATCCAAAAATCAGATTCGTAGC
CTTTACCTTCATCCTTCATTTGGGAAGCTGAATTCCTTGAAGTCCATAGATTTTTCCTCC
AACCAAATATTTCTTGTATGTGAACATGAGCTCGAGCCCCTCCAAGGGAAAATGCTCTCC
TTTTTCAGCCTCGCAGCTAATAACTTGTATAGC------AGAGTCTCAGTGGACTGGGGA
AAATGTATGAACCCGTTCAGAAACATGGTGCTGGAGACACTAGATGTTTCTGGAAATGAC
TGGACAGTGGATATCACAGGAAACTTTAGCAATGCCATCAGCAAAAGCCAGGCCTTCTCT
TTGATTCTTGCCCACCACATCATGGGTGCCGGGTTTGGCTTCCATAACATCAAAGATCCT
GACCAGAACACATTTGCTGGCCTGGCCAGAAGTTCAGTGAGACACCTGGACCTTTCACAT
GGGTTTATCTTCTCCCTGAACTCACGAGTCTTTGAGACACTCCAGGATTTGCAGGTTCTG
AACCTTGCCTACAACAAGATAAATAAGATTGCGGTTGAAGCATTTTACGGACTTGACAAC
CTCCAAGTTCTCAATTTGTCGTATAACCTTCTGGGGGAACTTTACAGTTCGAATTTCTAT
GGACTACCTAAGGTAGCCTACATTGATTTGCAAAAGAATCACATTGGAATAATTCAAGAC
CAAACATTCAAATTCCTGGAAAACTTACAGACCTTGGATCTCCGAGACAATGCTCTTACA
ACCATTCATTTTATTCCAAGCATACCTGCTATCTTCTTAAGTGGCAATAAACTAGTGACT
TTGTCA---GAGATCAACCTTACAGCCAACTTCATCCACTTATCAGAAAACAGGCTAGAA
AATCTAGATATTCTCTACTTTCTCCTACGGGTACCTCATCTCCAGATTCTCATTTTAAAT
CGAAATCGCTTATCCTCCTGT---AGTGGAGAT---CAAACA---------CCTTCAGAG
AATCCCAGCTTAGAACAGCTTTTCCTTGGAGAAAATATGTTGCAACTTGCCTGGGAAACT
CAGCTCTGTTGGGATGTTTTTGAGGGACTTTCTAATCTTCAAGTTCTGTATTTGAATAAT
AACTATCTTAATTCCCTTCCACCAGGAGTATTTAAACATCTGACTGCATTAAAGGGACTA
AGCCTCAACTCCAACAGGCTGACAGTTCTTTCTCACAATGATTTACCTGCTAATTTAGAG
ATCCTTGACATATCTGGGAATCAGCTCCTAGCTCCCGATCCTGATTTATTTGTATCACTT
AGTGTCTTGGATATAACTCATAACAAGTTCATTTGTGAATGTGCACTTAGCACTTTTATC
CATTGGCTTAATCACACCAATGTCACTATAGCTGGGCCTCCTGCAGACATACATTGTGTG
TACCCTGACTCGCTCTCTGGGGTTTCCCTCTTCTCTCTTTCCACGGAAGCTTGTGATGAA
GAGGAAGTCTTAAAGTCCCTAAAGTTCTCCCTTTTCGTTGTATGCACTGTCACTCTGACT
CTGTTCCTCATGACCATCCTCATAGTCACGAAGTTCCGGGGCTTCTGT---TTTATCTGT
TATAAGACAGCCCAGAGACTGGTGTTCAAGTACCAT---CCCCAGGGCACAGAACCTGAT
ACGTACAAATATGATGCCTATTTGTGCTTCAGCAGCAAAGACTTCGCATGGGTGCAGAAT
GCTTTGCTCAAACACCTGGACACTCAATACAGTGACCAAAACAGATTTAACCTGTGCTTT
GAAGAAAGAGACTTTGTCCCGGGAGAAAACCACATTGCCAATATCCAGGACGCCATCTGG
AACAGTAGAAAGATTGTTTGTCTTGTGAGCAGACACTTCCTTAGAGATGGTTGGTGCCTT
GAAGCCTTCAGTTATGCCCAGGGCAGGTGCTTATCTGACCTTAACAGTGCTCTCATCATG
GTGGTGGTTGGGTCCTTGTCCCAGTACCAGTTGATGAAACATCAATCCATT---AGAGGC
TTTGTACAGAAACAGCAGTACTTGAGGTGGCCTGAGGATCTCCAGGATGTTGGCTGGTTT
CTTCATAAACTCTCTAAACAGATACTAAAGAAAGAAAAAGAAAAGAA------GAAAGAC
AGTAACATTCCGTTGCGAACTGTAGCAACCATCTCC
>Csabaeus_XM_007988358.1
ATGGGAGACCACCTGGACCTTCTTCTAGGAGTGGTGCTTGTGGCCACTCCTGTGTTTGGA
TTTCCTTCCTGCTCCTTTGATGGCCGAATAGCCTTTTATCGTTTCTGCAACCTCACCCAG
GTCCCCCAGGTCCTCAACACC---ACTGAGAGGCTCCTGCTGAGCTTCAACTATATCCGG
ACAGTCACTGTTTCATCCTTCCCCTTTCTGGAACAGCTGCAGCTGCTGGAGCTCGGGAAC
CAGTATACCCCCTTGACTATTGACAAGGAGGCCTTCAGAAACCTGCCCAACCTTAGAATC
TTGGACCTGGGAAGTAGTCAGATATACTTCTTGCATCCAGATGCTTTTCAGGGACTGTTC
CATCTGTTTGAACTTAGACTGTATTTCTGTGGTCTCTCCGATGCTGTATTGAAAGATGGT
TATTTCAGAAATTTAAAGTCTTTAACTCGCTTGGATCTATCAAAAAATCAGATTCGTAGC
CTTTACCTTCATCCTTCATTTGGGAAGCTGAATTCCTTGAAGTCCATAGATTTTTCCTCC
AACCAAATATTTCTTGTATGTGAACATGAGCTCGAGCCCCTCCAAGGGAAAATGCTCTCC
TTTTTCAGCCTCGCAGCTAATAACTTGTATAGC------AGAGTCTCAGTGGACTGGGGA
AAATGTATGAACCCATTCAGAAACATGGTGCTGGAGACACTAGATGTTTCTGGAAATGGC
TGGACAGTGGATATCACAGGAAACTTTAGCAATGCCATCAGCAAAAGCCAGGCCTTCTCT
TTGATTCTTGCCCACCACATCATGGGTGCCGGGTTTGGCTTCCATAACATCAAAGATCCT
GACCAGAACACATTTGCTGGCCTGGCCAGAAGTTCAGTGAGACACCTGGACCTTTCACAT
GGGTTTATCTTCTCCCTGAACTCCCGAGTCTTTGAGACACTCCAGGATTTGCAGGTTCTG
AACCTTGCCTACAACAAGATAAATAAGATTGTGGTTGAAGCATTTTACGGACTTGACAAC
CTCCAAGTTCTCAATTTGTCGTATAACCTTCTGGGGGAACTTTACAGTTCGAATTTCTAT
GGACTACCTAAGGTAGCCTACATTGATTTGCAAAAGAATCACATTGGAATAATTCAAGAC
CAAACATTCAAATTCCTGGAAAACTTACAGACCTTGGATCTCCGAGACAATGCTCTTACA
ACCATTCATTTTATTCCAAGCATACCTGATATCTTCTTGAGTGGCAATAAACTAGTGACT
TTGTCA---GAGATCAACCTTACAGCCAACTTCATCCACTTATCAGAAAACAGGCTAGAA
AATCTAGATATTCTCTACTTTCTCCTACGGGTACGTCATCTCCAGATTCTCATTTTAAAT
CAAAATCGCTTATCCTCTTGT---AGTGGAGAT---CAAACC---------CCTTCAGAG
AATCCCAGCTTAGAACAGCTTTTCCTTGGAGAAAATATGTTGCAACTTGCCTGGGCAACT
AAGCTCTGTTGGGATGTTTTTGAGGGACTTTCTAATCTTCAAGTTCTGTATTTGAATAAT
AACTATCTTAATTCCCTTCCACCAGGAGTATTTAGCCATCTGACTGCATTGAAGAGACTA
AGCCTCAACTCCAACAGGCTGACAGTTCTTTCTCACAATGATTTACCTGCTAATTTAGAG
ATCCTTGACATATCTGGGAATCAGCTCCTAGCTCCCGATCCTGATTTATTTGTATCACTT
AGTGTCTTGGATATAACTCATAACAAGTTCATTTGTGAATGTACACTTAGCACTTTTATC
CATTGGCTTAATCACACCAATGTCACTATAGCTGGGCCTCCTGCAGACATACATTGCGTG
TACCCTGACTCGCTCTCTGGGGTTTCCCTCTTCTCTCTTTCCACGGAAGTTTGTGATGAA
GAGGAAGTCTTAAAGTCCCTAAAGTTCTCCCTTTTCATTGTATGCACTGTCACTCTGACT
CTGTTCCTCATGACCATCCTCATAGTCACGAAGTTCCGGGGCTTCTGT---TTTATCTGT
TATAAGACAGCCCAGAGACTGGTGTTCAAGTACCAT---CCCCAGGGCACAGAACCTGAT
ACGTACAAATATGATGCCTATTTGTGCTTCAGCAGCAAAGACTTCGCATGGGTGCAGAAT
GCTTTGCTCAAACACCTGGACACTCAATACAGTGACCAAAACAGATTTAACCTGTGCTTT
GAAGAAAGAGACTTTGTCCCAGGAGAAAACCACATTGCCAATATCCAGGACGCCATCTGG
AACAGTAGAAAGATTGTTTGTCTTGTGAGCAGACACTTCCTTAGAGATGGTTGGTGCCTT
GAAGCCTTCAGTTATGCCCAGTGCAGGTGCTTATCTGACCTTAACAGTGCCCTCATCATG
GTGGTGGTTGGGTCCTTGTCCCAGTACCAGTTGATGAAACATCAATCCATT---AGAGGC
TTTGTACAGAAACAGCAGTACTTGAGGTGGCCTGAGGATCTCCAGGATGTTGGCTGGTTT
CTTCATAAACTCTCTCAACAGATACTAAAGAAAGAAAAAGAAAAGAA------GAAAGAC
AGTAACATTCCGTTGCGAACTGTAGCAACCATCTCC
>Ppithecia_FJ542214.1
atgggagaccacctggaccttctcttaagagtggtgcTCATGGCCAGTCCTGTGTTTGGA
ATTCCTTCCTGCTCCTTTGATGGTCGGATAGCCTTATATCGTTTCTGCAACCTCACCCAG
GTTCCCCAGGTCCTCAGTACC---ACTGAGAGGCTCCTGCTGAGCTTCAACTATATCAGG
AAAGTCACTGCTTCATCCTTCCCCTTCCTGGAGCAGCTGCAGCTGCTGGAGCTCGGGAGC
CAGTATACCCCCTTAACCATTGACAAGGAAGCCTTCAGAAACCTGCCCAACCTTAGAATC
TTGGACCTGGGAGATAGTCAGATAAACTTCTTGCACCCAGATGCTTTTCAGGGACTGTTC
CATCTGTTTGAACTCAGACTGTTTTTCTGTGGTCTCTCCGATGCTATATTAAAAGATGGT
TATTTCAGAAATTTAAAGTCTTTAACTCGCTTGGATCTATCCAAAAATCAGATTCATAGC
CTTTACCTTCATCCTTCATTTGGAGAGTTGAATTCCTTAAAGTCCATAGATTTTTCCTCT
AACAAAATATTCCTTGTATGTGAACATGAGCTCAAGCCCCTCCAAGGGAAAATGCTCTCC
TTTTTTAGCCTTGCGGCTAATAACTTGTACAGC------AGAGTCTCCGTGGACTGGGGA
AAATGTATGAACCCATTCAGAAACATGGTGCTGGAGACTCTAGATGTTTCTGGAAATGGC
TGGACAGTGGACATCACAGGAAACTTCAGCAATGCCATCAGCGGAAGTCAGGCCTTTTCT
CTGACTCTTGCCCACCACATCATGGGTGCCTCATTTGGCTTCCATAACATCAAAGATCCT
GACCAGAACACATTTGCTGGCCTGTCCAGATGTTCCGTGAGACGCCTGGATCTTTCACAT
GGATTTATCTTCTCCCTGAACTCCCGAGTCTTTGAGAGACTTGGGGATTTGAAGGTTCTG
AACCTTGCCTACAACAAGATAAATAGGATTGCAGATGAAGCATTTTACGGACTTGACAAC
CTCCAAGTTCTTAATTTGTCATATAACCTTATAGGGGAACTTTACAATTGGAATTTCTAT
GGGTTACCTAAGATAACCAACATTGATTTGCAAAAGAATCACATTGGAATGATTCAGGAC
CAAACATTCAAATTCCTGGAAAAATTACAGACCTTGGATCTCCGAGACAATGCTCTTACA
ACCATTTATTTTATTCCAAGCATACCTAATATCTTCTTGGGTGGCAATAAACTAGCAACT
TTGCCA---AAGATCAACCTTACAGCCAACTTCATCCACTTATCAGAAAACAGGCTAGAA
AGTCTAGATAGTCTCTACTTTCTCCTACAGGTACCTCATCTGCAGATTCTCATTTTAAAT
CAAAACCGCTTATCCTCTTGT---AATGGAGGT---CAAACC---------CCTTCAGAG
AATCCCAGCTTAGAACAGCTTTTCCTTAGAGAAAATATGCTGCAACTTGCCTGGGAAACT
GAGCTCTGTTGGGATGTTTTTGAGGGACTTTCTCATCTTCACGTTCTGTATTTGAATAAT
AACTACCTTAATTTCCTTCCGCCAGGAATATTTAGCCATCTGACTGCATTAAGGGGACTA
AGCCTCAGCTCCAACAGGCTGACAGTTCTTTCTCACAATGATTTACCTGCTCATTTAGAG
ATCCTGGACATATCCAGAAACCAGCTCCTAGCTCCCGATCCTAATTTGTTTGTATCACTT
AGTATCTTGGATATAACTCATAACAAGTTCATTTGTGAATGTGAACTTAGCACTTTTATC
AATTGGCTTAATCATACCAATGTCACTATAGTTGGACCTCCTGCGGACATATATTGCGTG
TACCCTGACTCGTTCTCTGGGGTTTCCCTCTTCTCTCTTTCCACGGAAGACTGTGATGAA
GAGGAAGTCTTAAAGTCCCTGAAGTTCTCCCTTTTCATCGGATGCACTGTCATTCTGACT
CTGTTCCTCATGTCCAGCCTCATTGTCGCCAAGTTCCGGGGCTTTTGT---TTTATCTGT
TATAAGACGGCCCAGAAACTGGTGTTCAAGGACCAT---CCCCAGGGA------CCCGAT
ACGTACAAATATGATGCCTATTTGTGCTTCAGCAGCAAAGACTTTGAATGGGTGCAGAAT
GCTTTGCTCAAACACCTGGACACTCAATATAGTGACCAAAACAGATTTAACCTGTGCTTC
GAAGAAAGAGACTTTGTCCCAGGAGAAAACCACATTGCCAACATCCAGGATGCCATCTGG
AACAGTAGAAAGATTGTTTGTCTTGTGAGCAGACACTTCCTTAGAGATGGCTGGTGCCTT
GAAGCCTTCAGTTATGCCCAGGGCAGGTGCTTATCTGACCTTAACGGTGCTCTCATCATG
GTGGTGGTTGGGTCCTTGTCCCAGTACCAGTTAATGAAACATCAATCCATC---AGAGGC
TTTGTACAGAAACAGCAGTACTTGAGGTGGCCTGAGGACCTCCAGGATATTGGCTGGTTT
CTTCATAAACTCTCTCAACAGATACTAAAGAAAGAAAAAGAAAAGAA------GAAAGAC
GATAACATCCCATTGCAAACTGTAGCAACCATCTCC
>Ocuniculus_NM_001329083.1
ATGGCAGGTCACCTCGACCTCCTCGTAGGAGTGGTGCTCCTGGCCAGCCCCGGGTTTGGA
ATTTCTTCCTGCTCCTTGGATGCTCGGGTGGCTCTCTATCGTTTCCGCAACCTCACCCAG
ATCCCCCAGGTCCTCAACACC---ACGGAGCGTCTCCTGCTGAGCTTCAACTACATCAGG
ACCGTCACCACCACGTCATTCCCCTTTCTGGAGCAGCTGCAGCTGCTAGAGCTGGGGACC
CAGTTCACCCCCTTGACCATTGACAGAGAAGCCTTCCGGAACCTGCCCAATCTGAGGATC
TTGGACCTGGGCCAGAGTCAGGTCAGCTTCCTGCACCCAGACGCCTTCCAGGGACTCCCG
CATCTGCTGGAGCTTCGGTTGTTTGCCTGCGGTCTCTCGGATGCCGTCTTGCGAGATGGC
TATTTCAGAAATCTGAACTCTTTATCTCGCCTGGACCTCTCCTTCAATAAGATCCACAGC
CTTTCCCTTCACCCCTCCTTTGAGGAGCTGAGTTCCCTGAAGTCTATAGACTTCTCCTTC
AACCAAGCGCGAGCCGTGTGTGAGAGTGAGCTCAGGCCTCTCCAAGGGAAGCAGTTCTCC
TTCTTCGGCCTCGCGGATAATAACCTGTACAGC------AGGGTCGCTGTGGACTGGGAG
GCGTGTGGGAATCCCTTCAGGAACATGGTGCTGGAGACCCTGGACGTTTCCGGCAACGGC
TGGAACGTGGACATCACGGGAAACTTCAGCCGTGCCATCGGAGGGAGCCAGACTACCTCT
CTGATTCTCACCCACCACGTTATGGGTTCTGGATTTGGCTTCAGCAACCTCAGGGATCCC
ACCCAGGACACATTTGCTGGGCTGGCCAGAAGCTCGGTGCTGCACCTGGATCTGTCCCAT
GGGTTTATCTTCTCCCTGAACCGCAGACTCTTTGAGACCCTCAAAGCCTTGAAGTTTCTG
AACCTCGCCCACAACAAGATAAACAAGATTGTAGACCAGGCATTCTATGGACTCGACAAA
CTCCAGATTCTCAATATGTCACATAACCTTTTGGGAGAGCTTTATAATTCTGATTTTTAT
GGACTACCTGAGCTCACCTATGTTGATCTTCAAAAGAATCACATTGGGATCATTCAGGCC
CAAACATTCAGATCCCTGGAAAAATTAAATATGTTGGATCTCCGGGATAATGCTCTGAAG
ACCATTTCTGCTATCCCGAGCATACCCACCATCCTTTTGGGGAACAATAAGCTGGTGTCT
TTGCCA---AACATCCGCCTTACAGCCAAATTCATCCAATTGTCAGAAAACAGACTGGAA
CACCTGGATGACCTCTACTTCCTCCTCCGGGTACCTCAACTCCAGATTCTCATCTTGAGT
CAGAACCGCCTTTCCTCCTGT---CAACAAAGC---CACACC---------CCTTCAGAG
AATCTCAGCTTGGAGCAACTTTTCCTTGAAGGCAATATGTTGCAGCTCGCCTGGGAATTC
GGCCTCTGTTGGGATGTTTTCCGCGGGCTTTCTCGTCTGCAAATTCTGTATTTGAATAGC
AACTATCTTAATTTCCTTCCACCTGGAGTGTTTAGCGACCTGACTGCATTAAGGATCCTC
AATCTCAACTCTAACAGGCTGACAGCTCTCGCGCCGGGCAGTTTCCCTGCCAGTTTAGAG
ATTCTGGATGTGTCCAAGAACCAGCTCCTCTCTCCTGATCCGCATTTGTTTGCCTCACTG
AGCGTCTTGGACATAACCCATAACAAGTTCATCTGTGTGTGTGAACTTAACATGTTTATC
AGTTGGCTTAACCAAACCAATGTCACTATATTTGGATCTCCCGAAGACCTCTACTGCATG
TATCCTGACTCATTCTTTGGGGTTTCGCTCTACTCTGTTTCCATGGAGGGCTGTGATGAA
GAGGAAATGTTGAAATCTCTGAGGTTTTCCCTGTTTGTCGTGTGGACTGTCGCTCTGACA
CTGTTCCTTGTGGCCACCCTCGGAGTCACACAGTTCCGGGGGCTTTGC---TTCCTGTGT
TACCAGGCTGCCCAGAGGCTGGTGTTCGGGGACCAT---CCCCAGGGAACAGAACCCGAT
ACATACAAGTATGACGCCTACCTGTGCTTCAGCAGCAAGGACTTTGAGTGGGTGCAGAGT
GCTTTGCTCAGACACCTGGACAGGCAGTACAGTGACCAAAATAGATTCAACCTCTGCTTT
GAAGAAAGAGACTTTGTCCCAGGGGAAAACCACATCGCCAACATCCAGGCTGCCGTGTGG
AGCAGCAGAAAGATCGTCTGTGTGGTGAGCAGACACTTCCTTCGCGACGGCTGGTGCCTG
GAAGCCTTCAGTCACGCCCAGAGCAGGTGTTTCTCTGACATCAGCAGCGCGCTCATCATG
GTGGTGGTCGGGTCCCTGACCCAGTACCAGTTGATGAAGCATCAGTGCCTC---CGAGGA
TTTGTCCAGAAGCAGCAGTACTTGAAGTGGCCCGAGGATCTCCAGGATGTTGGCTGGTTT
CTCAGCAAGCTCTCTCAACACATAGTAAAGAAAGAAAAAGAAAAGAA------GAAAGAT
GAAAACATTGTGATGCAAACGCTGGCCACCATCTCC
>Oprinceps_XM_004578616.2
ATGGCAGATCACCTTGACCTTCTCATAGGAGTGGTGCTCATGGTGAGTGCTGTGTTTGGA
ATTGTTCCCTGCTCCTTTGACGGGCAGGTGGCTTTCTATCGTTTCTGCAACCTCACCCAG
GTCCCGCAGGTCCTCAACAGC---ACAGAGAGTCTTCTGCTAAACTTCAACTATATCAGG
ACAGTCACCACCTCGTCCTTCCCCCTCCTGGAGCAGTTGCAGCTGCTGGAGCTTGGGACC
CAGTACACGCCCTTGACCATTGCCAAAGATGCCTTCAGGAACCTGCCCAACCTTAAGATC
TTGGACTTGGGCCAAAATCAGTTCACCGTCTTGCATCCAGATGCCTTCCAGGGGCTCCCC
CATCTGATTGAACTTCGGTTATTTGGCTGTGGTCTCTCTGATATTGTATTAAAAGATGGT
TATTTCCGAAATTTAAATTCCTTGTCTCGCTTGGACCTATCCATCAATCAGATTCAAAGT
CTTTCCCTTCATGCTTCATTTGCAGACTTGAATTCCTTAAAGTCGGTAGACGTCTCCCTC
AATCAAATATTAGTTGTGTGTGAGAGTGAGCTCCAGCCCCTCCAGGGGAAAGAGTTCTCT
TTCTTCAGTCTGGCAAACAATAACCTGTACAGC------AGAGTGCCCGTGGCCTGGGAG
ACATGTCGGAATCCATTCAGAGACATGGTGCTGGAGACCTTGGACGTTTCGGGCAATGGC
TGGACTGCAGACATCACTGGAAACTTCAGCCAGGCCATCAGCGGGAGCCAGACTTCCTCT
CTGATTCTCGCCTACCACAATATGGGTGCTGGATTTGGCTTCAACAACATCAGAGACCCT
AACCAGAGCACATTTGCTGGCCTGGCCAGAAGCTCAGTGTTGAGTTTGGATCTGTCGCAC
GGATTTATCTTCTCCCTGAACCGCAGACTCTTTGAGGCTCTTACAGCTTTGAAGGTTTTG
AACCTCGCCCACAACAAGATAAATAAGATTGCAAGTGAGGCCTTCTATGGACTTAACAAA
CTCCAGATTCTCAACATGTCGCATAACCTTCTGGGGGAGCTCTATAGTGCTGACTTTGAT
GGCCTGCCTGAGCTCACCTACATCGATCTCCAAAAGAATCACATCGGCATCATCCAGACC
CGAACATTCCAATCCCTGGAAAAACTGAGTATGTTGGATCTCCGGGACAATGCGCTTACG
ACCATCTCTTCTCTTCCAAGCATTCCTACCCTCCTTTTGGCCAACAACAAACTAGCGTCC
TTGTCA---GACACTCACCTTACAGCCAAATTCCTCCAGTTAACAGAGAACAGATTAGAA
AACCTGGATGAGCTCTACTTCCTCCTCCAGATACCCCAACTCCAGATTCTCATCTTGAAT
GAAAATCGCCTTTCTTCCTGT---ACGCAAAGT---CACCCA---------TTGACAGAG
AATCTCAGCTTAGAACAACTTTTCCTTACCGGAAATATGTTGCAGCTGGCCTGGGAATCC
GGGTGTGGCTGGGATCTTTTCCAAGGGCTTTCTCACCTACAAATTCTGTATCTGGATGAT
AACTATCTGAATTTCCTTCCACCTGGACTGTTTAGCAACCTGACTGCCTTGAAGATCCTT
AACCTCAGCTCCAACAGGCTGACAGCTCTTGCCCCCGGCAGCTTCCCTGCCAGTTTAGAG
AGTTTGGATGTGTCCAGAAACCAGCTGCTCTCTCCTGATCCTGATTTATTTGCCTCACTT
CGCATCTTGGACATTACCCATAACAAGTTCATCTGTGTGTGTGAACTTAGCAAGTTTATC
AGTTGGCTTAATCAAACCAACGTCTCTGTATTTGGATCTCCTGCAGACCTCTACTGCATG
TACCCCGACTCGCTCTTGGGGGCTTCGCTCTACTCTATCTCCACTGAGGGTTGTGATGAA
GAGAAAATCCTAACGTTGCTCAAGTTCTCCCTCTTCGTTGTGTTTACTGTCACTTTGACT
CTGTTCCTCTTGACCACTCTCATGGTCACAAAATTCCGCGGCTTTTGT---TTCCTCTGT
TATAAGACAGCCCAGAGGCTGGTGTTTGGGGACCAC---TCCCAGGGAACAGAGCTCCAT
GAATACAAATATGATGCCTACCTGTGCTTCAGCAGCAAAGACTTCGAGTGGGTGCAGACG
GCTCTGCTCAAACATCTGGACAGACAATACAGTGACCAAAACAGATTCAACCTCTGCATT
GAACAAAGAGACTTTGTCCCGGGAGAAAACCACATAACCAACATCCAGGCTGCTGTCTGG
AGCAGTAGGAAGATAGTCTGTCTGGTGAGCAGACACTTCCTGCGGGACGGATGGTGCCTG
GAAGCCTTCAGTTATGCCCAGAGCAGGTGTTTGTCTGATGTCAGCAGCACCCTCATCATG
GTGGTAGTCGGGACTCTGAGTCAATATCAGCTGATGAAGCATCAATACCTC---CGAGGC
TTCGTGCAGAAGCAGCTGTACTTGAGGTGGCCTGAGGATCTCCAAGATGTCCACTGGTTC
CTCAATAGACTGTCTCAATGCATAGTGAAGAAGCAGAGACCAAAGAA------GACAGGT
GAAAGCATTATGCTGCAAACTGTGGCCACCATCTCC
>Ccanadensis_XM_020173768.1
ATGGCAGATTACCTTGACCTTCTCTTAGGAGTGGTGCTCGTGGCCAGTCCTGCATTTGGA
ATTTCTCCTTGCTCCTTTGATGGTCGGATAGCCTTGTTTCGTTTCTGCAACCTCACCCAG
ATTCCTCAGGTCCTCAACACC---ACAGAGAACCTCCTGCTAAGCTTCAACTATATCAGC
ACAGTCACCGCCTCATCATTTCCCTTCCTGGAGCAGCTCCAGCTGCTAGAGCTCGGGACC
CAGTATACTCCCTTGATGATTGGCAAAGAGGCCTTCAGAAACCTGCCCAATCTTAGGATT
TTGGACCTGGGCCAAAATCAGATCAATGTCTTACATCCAGATGCTTTTCAAGGACTATCC
AATCTCTTTGAACTTAGACTGTTTTCCTGTGGTCTCTCCAATGCTATATTAAGAGGTGGT
TATTTCAAAAATTTAAGTTCTTTAACTCGCTTGGACCTATCCTTTAATCAGATTCATAGC
CTTTACCTTCATTCTTCGTTTCGGGAATTGAATTCCTTAAAATCCATAGATTTTGCTCTC
AACAAAATATTCACCATATGTGAAGATGAGCTCAAGCCCCTCCAAGGGAAAATGTTCTCT
CTTTTCAATCTCAAAGCTAATAATCTGTACAGC------AGAGTCTCTGTGGACTGGGAG
AAATGCAAGAACCCCTTCAGAAATATGCAGCTGGACACCCTTGATGTTTCTGGCAATGGC
TGGACAGTGGCCATCACAGAAAACTTTAGCAATGCCATCTGGGGGAGCCAGATTTCCTCT
TTGATTCTGGCCCACCACACCATGGGTTCTGACTTTGGATTCCGTAATATCAAAGATCCT
GACCAGAACACATTTGCTGGTCTGAACAGAAGCTCGGTAATACAGCTGGATCTCTCACAT
GGGTTTATCTTCTCCTTGAACTCCGAAGTCTTTAAGATGCTTAAGGACTTAAAGATTCTG
AATCTCTCCTACAACAAGATAAACACAATTGCAGATAGAGCATTTTATGGACTTGACAGC
CTCCAGATTCTCAATATATCATATAACCTTTTGGGGGAACTTCATAATTCCAATTTCCAT
GGGCTACCTAGCATAGCCTACATTGACCTTCAAAAGAATCACATTGGGATAATTCAGAAA
GAAACATTCATCTTCCTGAAAAAATTACAGACCTTGGATCTCCGGGACAATGCTATTACA
ACCATTAATTTTATTCCAAGCCTAGCTACTATCTTCCTGGGTGGCAATAAACTGGTGACT
TTGTCT---GACATCCACTTTACAGCCGACTTCATCCATTTATCAGAAAACAGGCTAGAA
AGTCTGGCTTATCTCTACTCTCTCCTCCAGATACCTCATCTCCGAATTCTTATTTTAAAT
CAAAATCGCCTTTCCTTTTGT---AACCCAAGC---CTTACC---------CCTTCAGAA
AATCTCAGTTTAGAACAACTGTTCCTTGGAGAAAATATGTTGCAACTTGCTTGGGAAACA
GGATTCTGTTGGGATGTTTTTAAGGGGCTTTCCCATCTCCAAATTCTGTATCTGAATAAT
AACTACCTTAATTTCCTTCCACCTGGAGTATTTAACAACCTGAATGCATTAAGAGGACTC
AGCCTCAACTCCAACAGGCTGACAGCTCTTTCTCCTGGCATTTTACCTCCTAATTTAGAG
ATCCTAGATATATCCAGAAACCAGCTCTTATCTCCTGATCCTAGTTCATTTGTATCACTT
AGTGTCTTGGACGTAACTCACAACAAGTTCATCTGTGAGTGTGAACTTAGCACTTTTATC
AGTTGGCTCAACCAAACCAATGTTACTATATTTGGCTCTCCTACAGACATATACTGCATG
TACCCAGATTCATTCATAGGGGTTTCTCTCTACTCTGTTTCCACAGAGGACTGCAATGAA
GAGAAAGTCTTAAAGTCCCTAAGGTTTTCTCTTTTCATCTTGTTCACTGTAACTTTGACT
CTACTCCTCATGACCACCCTCATAGTCACAAAGTTCAGGGGAGTTTGC---TTCACCTGT
TATAATACAACCTGGAGACTGGTGTTCAAAGACCAT---GCTCAGGGATCAGAATCTGAT
ACATACAAATATGATGCCTATTTTTGTTTCAGTAGTAAAGACTTTGAATGGGTACAGAAT
TCTTTCCTTAAACACCTGGACACTCAGTACAGTGACCAAAACAGACTCAACCTATGCTTT
GAAGAAAGAGACTTTGTCCCAGGAGAAAACCACATAGCCAACATCCAGGCTGCTGTCTGG
AGCAGCAGAAAGACTGTTTGTCTTGTAAGCAGACATTTCCTTAGGGATGGGTGGTGCCTG
GAAGCTTTCAGTTATGCCCAGAGCAGGTGTTTATCTGACCTCAACAGTGTCCTCATCATG
GTGGTGGTCGGATCCCTGTCCCAGTTCCAGCTGATGAAACATCAGAGTATC---AGAGGA
TTCGTACAGAAGCACCAATACTTGAGGTGGCCTGAGGACCTCCAGGATATTGGCTGGTTT
CTTGATAAACTCGCTCAACGCATACTAAAGAGAGAAAAAGCAAAGAA------GGATGAC
AGTCACATTCAGTTGCAAACTATAACAACTATTTCC
>Dordii_XM_013014975.1
ATGGCAGATCACCTTGACCTTCTCCTAGGAGTGGTGCTCGTGGCTGGTCCTGTGTTTGGA
ACTTCTCCTTGCTCCTTTGATGGCGTGATAGCCTTATTTCGTTTCTGCAACTTCACCCAG
ATTCCCCCGATCCCCAACAGC---ACAGAGACCCTCCTTCTAAGCTTCAACTACATCACG
ACAGTCACTGCCACATCATTCCCCTTCCTGCAGCAGCTCCAGCTGCTAGAGCTTGGAACC
CAGTACACTCCCTTGACAATTGGCAAAGAGGCCTTCAGAAACCTGCCCAATCTTAAGATC
CTGGACCTGGGCAAAAGTCATGTGGACTTCTTGCATCCAGATGCTTTTCAGGGATTATCA
CGACTGTTTGAACTTAGACTGTTTGCCTGTGGCCTCTCTGATGTTGTCTTACGAGATGGC
TATTTCAGAAATTTAAGTGCTTTAACTCGCTTGGACCTCTCCATGAACAAGATCAGTAGC
CTTTCCCTACATTCTTCCTTTCAGGAATTGAATTCCTTACAGTCTATAGACTTTTCTTTC
AATCAAATACTCACTGTATGTGAGGATGAGCTCAAACCCCTCCAAGGAAAAGTGTTCTCT
TGGTTCAGCCTCAAAGCTAATAACCTGTACATC------AGAGTCTTGGTGGATTGGGAG
AAGTGCATGAATCCATTCAGAAGCATGCAGCTGGACACGCTTGACGTTTCTGGCAATGGC
TGGACAGCCATCATCACGGAAAACTTTTGCAATGCCATCTGGGGAAGCAAGGTCTCCTCT
TTGATTCTGGACCACCATACTATGGGTTCTGGCTTTGGATTCCAAAACATCAAAGATCCT
GATGAGAACACATTTGCTGGCCTGGCCCAAAGTTCCGTAGCACGCTTGGATCTTTCACAT
GGTTTTATCTTCTCCTTGAAATCCCTAGTCTTTCAGAAGCTCAAGAACTTGAAAGTTCTG
AATCTGTCCTACAACAAGATAAACACAATTGCAGTAAATGCATTTTATGGGCTCGACAGC
CTCCAGATTCTCAATGTATCTTATAACCTTTTAGGGGAACTTTATAATTCCAACTTCTAT
GGGCTACCAGGAGTAGTTTACATTGACCTTCGAATGAATCACATTGGGATCATTCAAAGA
GAAACGTTCACATTCCTTGCGAAATTACAGACCTTGGATCTCCGGGACAATGCTCTTAAT
AGCATTGATTTTATTCCAAGCATACCTACTATCTTCCTGGGTGGAAATAAACTGGTGACT
TTGGCA---AACATCGGCTTTACAGCCAACTTTATCCAGTTGGCTGAGAACAAGCTAGAA
AATCTGGCAGAGCTCTATTTCCTCCTCCAGATACCTGATCTCCAGATTCTCATTTTAAAT
CAGAATCGTCTTTCCTCTTGT---AAGCCACAA---AATCTT---------CCTTCAAGA
AATCTCAGCCTACAACAACTCTACCTTGGAGAAAATATGCTGCAACTTGCCTGGGAAACT
GGATCCTGCTGGGATATTTTTAAGGGTCTTTTCAATCTCCAAGTTCTATATCTGAATAAT
AACTACCTTAACTTCCTTCCACCTGGTGTATTTAGCGACCTGATCGCCTTAAGGGGGCTT
AGCCTCCACTCCAACAGGCTGACCATTCTTTCACCTAACAGTTTACCTGCTAATCTAGAG
GTCCTAGATATATCCAGGAACCAGCTTCTATCTCCAGATCCTGGTTTATTTACATCACTT
AGGTTCTTGGACATAACTCATAACAAGTTCATTTGTGAATGTGAACTTAGTGCTTTTGTA
CATTGGCTCAACCAAACCAATGTCACCATACATGGCTCTCCCACCGAGATATACTGCATG
TACCCAGACTCATTTGTAGGGGTTTCTCTGTACAATGTTTCCACAGTCGGCTGTGATATA
GAAGAGGTCTTAAAGAACCTAAGGTTTTCTCTTTTCCTCTTGTTCACGGTCACACTGATT
CTGTTCCTCATGACCATCCTCATACTCACAAAGTTCCGGGGGGTTTGT---TTCAGCTGT
TACAATACAGTCTGGAGATTGGTATTCAAAGACCAG---GCCCAGGGAACAGAGTCTGAT
ATGTACAAATATGATGCCTATTTTTGCTTCAGTAGCAAAGATTTTGAATGGGTACAGAAT
GCTTTGCTTAAACATTTGGACACTCAGTACTGTGACCAAAACAGATTCAACCTGTGTTTT
GAAGAAAGAGATTTTGTCCCTGGAGAAAACCACATAACCAATATCCAGGCAGCGGTCTGG
AGCAGCAGGAAGACTGTGTGCCTTGTGAGTAGACACTTCCTTAGGGACGGGTGGTGCCTA
GAAGCCTTCAGTTATGCCCAGAGCAAGTGTTTATCTGATCTCAACAGTGTCCTCATCATG
GTGGTTGTCGGGTCCCTGTCACAGTACCAACTGATGAAACATAAGAGTATC---AGAGGA
TTCGTCCAGAAGCAGCAGTATTTGAGGTGGCCGGAGGATCTTCAGGATGTTGGCTGGTTT
CTCGATAAACTCTCCCAACACATCCTAAAGAAAGAAAGAGGACAGAA------GGAAGAT
GGTCACATTCCATTACAAACGATAACCACCATCTCC
>Jjaculus_XM_004653238.2
ATGGCAGGTCACCTTGGCCTTCTCTTAGGAGCAGTACTCATGGCCAGTCTCATGTTCGGG
GTTTCTCCCTGCTCCTCTGATGACCAGACGGCCTCATTCCGCTTTTGCAACCTCACCCAG
ATCCCCTGGGTTCCCAGTGCC---ATTGTGAACCTGCTGCTCAGCTTCAACTATATCAGG
ACAGTCAACGCCACATCGTTTCCCTTCCTGGAGCAGCTCCACCTGCTGGAGCTCGGCACC
CAGTTTACCCCCTTGACTATTGGCTCAGAAGCCTTCAGAAACCTGCCCAATCTTAGGATC
TTGGACCTGGGTCAAAACCAGATTGCTGTCTTGCATGTGGATGCTTTTCAGGGGCTGACT
CATCTGCTTGAACTTAGACTGTTCTCCTGTGGTCTTTCTGATGCTGTGTTAAGAGATGGT
TACTTCAGAGAGTTGAGTTCTTTAACTCGCTTGGACCTATCCAGAAACCAGATTCATAGC
CTCCACCTTCACTCCTCATTTCAAGAACTGCATTCCTTGAAGTCCATAGACTTTTCTCTC
AACCAAATATCCACTGTATGTCAGAATGATCTCAAGCCCTTGCAAGGGAAAAGTCTCTTC
TTTTTCAGCCTCAGAGATACCAGCCTGTACAGC------AAAGTCTTGGTGGACTGGGAG
AAATGCATGAACCCATTCAAAGATGTGAGGCTAGAAACGCTTGATGTTTCCAGCAATGGC
TGGACAGTGGCCATCACAAGGAACTTCAGCAATGCCATCTGGGGAAGCCAAACTTCCTCT
CTGATTCTTGCGCACCACATAATGGGCTCCTCATTTGGTTTCCATAACATCAGAGACCCT
GACCGGAACACGTTTGCGGGTCTAGCCAGCAGTTCGGTGATACACATGGATCTTTCACAT
GGGTTTCTCTTTTCCTTGAACCCCAGAGTGTTTGAGGCACTGAAGGACCTGAAATTGCTG
GACCTTTCCCACAACAATATAAACAAGATTACAGATGAAGCATTTTATGGACTTGACAAC
CTCCAAGTTCTCAATGTGTCTTATAACCTTTTGGGGGAACTGTATAATTCTAATTTTGAT
GGGTTGCCTGAGGTAGCCTACATTGATCTTCAAAACAATCATATTGGGATAATTCAAGAC
CAAGCATTCAGATCTCTGAAAAAATTACATACCTTGGATCTCCGTGACAATGCTCTTAAA
ACCATTTATTTTATTCCAAGCATACCAACTATATTCCTTGGTAACAATAAACTTACTACT
TTGCCA---AACATCAGCTTAGCAGCCAACTTCATTCACTTATCAGAGAACAGACTAGAG
AGCCTGACTGACCTCTACCTTCTCCTCCAAGTCCCACAGCTCCAAATTCTCATTCTTAAC
CAGAACCGCCTTTCGTCATGT---TACCCAGGT---CAAATC---------CCCCCAGAG
AATCCCAGCTTGGAACAGCTGTTCCTTGGAGAAAACATGTTGCAACTCGCCTGGGAAACT
GGCTCCTGCTGGGATGTTTTTAAGGGGCTTTCCCATCTGCAAATCTTGTACCTGAATGAT
AACTACCTCAGTTTCCTTCCTCCCGGAGTGTTCAGTGGCTTGGTTGCATTAAGGGGCCTC
AGCCTTGGCTCTAACAGGCTGACGGCCCTTTCTCCTGACAGTTTGCCTGATCATCTGGAG
ATCCTAGACATCTCCAGAAACCAGCTCTTCTCTCCAGATCCTACTGCATTTGCTTCTCTT
AGTGTCCTGGACATAACTCATAACAAGTTCGTGTGTGAGTGTGAACTCAGCACATTCATA
ATTTGGCTCAACCAAACCAACATCACCATCTTTGGCTCTCCTGCAGACATCTACTGTGTG
TACCCTGACTCACTGCTAGACACTTCGCTCTATAGCATTTCCACAGAGGGTTGTGATGAG
GAGAAAGTCTTACAGTCCCTAAGGTTTGCCCTTTTCATCTTGGCCACTGTCACCTTAACC
CTGTTCCTTGTCACCACTGTCGTAATCACAAAATTCCGGGGATTTTGT---TTCAAGTGT
TTGAAAACCATCCATAGGCTGGTGTTCAGTGATGGG---GCCCGGGGATCAGAGTTTGAT
AGCTACAAATATGATGCCTATTTTTGCTTCAGTAGCAAAGACTTTGAATGGGTGCAGAGC
GCTTTGCTGAAATACCTGGACGCTCAGTATAGTGACCGAAATAGACTCAACCTGTGCTTT
GAAGAAAGGGACTTTGTCCCAGGAGAAAACTACATTGCCAACATCCAGGCTGCCATCTGC
AGCAGCAGGAAGACTGTTTGTCTGGTGAGCAGACACTTCCTTAGGGACGGCTGGTGCCTG
GAAGCCTTTAGCTATGCCCAGAACCAGTGTCTGTCGGATCTCAGCAGTGCCCTCATCATG
GTGGTGGTGGGGACCCTGTCTCAGTTCCAGCTGGCGAGACATCAGACTGTC---AGAGGA
TTTATCCAGAAGCGGCAGTATCTGAGGTGGCCTGAAGATGTCCAGGACGTTGACTGGTTT
CTCCATAAACTCTCCCAGTGCATACTAAAGAAAGAAAAGGGGGAGAG------GGAAGAC
CGCCACATCCAGCTGCAAACCATAACAACCAT----
>Ngalili_XM_008823748.2
ATGGCAGATCACCTTGACCTTCTCATAGGAGTGATCTTCGTGGTCAGTCCTGTGCTGGGA
CTCTCTCCCTGCTCCTGTGAGGGCCCGATAGCCTTATTTCGCTTCTGCAACCTCAGCCAG
ATTCCCCCGGTCCTCAACACC---ACTGAGAACCTCCTGCTTAGCTTCAACTACATCAGT
ATGGTCAATGCCACGTCATTCCCCTTCCTGGAGCAGCTCCGGCTTCTGGAGCTGGGGACC
CAGTTTACACCCTTGACTATTGGCCAGGAAGCCTTCAGAAACCTTCCTAATCTTAGGATC
TTGGACCTGGGCCAGAACAAGATCAAAGTCTTACATCCAGATGCCTTTCAAGGACTGTCC
CATCTTTTTGAACTTCGACTGTTTTCCTGTGGTCTCTCCGATGCTGTGTTAAGCAATGAT
TATTTCCGAAATCTCGACTCTTTAGCCCACTTGGACCTATCCAAAAACCAAATTCATAGC
CTTTGCCTTAATTCTTCATTTCAGGAATTGAATTCCTTAAAGTCTATAGATTTTTCTTTC
AATCAAATATTCACCATCTGTAATGAGGAGCTCCAGCCTCTGCAAGGGAAAACACTCTCT
TTTTTCGGCCTCAAGTCAACAAGCTTGTTCAGC------AGGGTCTCTGTGGACTGGGGG
GGATGCAAGAACCCGTTCAAAGGCATATGGCTAGAAACGCTTGATCTTTCTAGCAATGGC
TGGACCGCGGCTATCACAGGGAACTTCAGCAAGACCATCGAGGGAAGCCAGATTTCATCT
TTGATTCTTACGTACCACATAATGGGCTCTGGGTTTGGCTTCCAGAACATAAAAGATCCT
GACCAGAACACATTTGCCGGCCTGGCTAAAAGTTTGGTGGCATACCTGGACCTTTCACAT
GGGTTCATCTTCTCTTTGAATTCTCTAGTGTTTGAGAAACTGAAGGACTTGAGGTTTCTG
AACCTTGCCTCCAACAAGATAAACAAGATCGCAGATAATGCATTTAATGGGCTTGACAGC
CTCCAGTTTCTCAATATGTCATGTAATCTTTTGGGGGAACTTTATAATTCCAACTTCAAT
GGGCTACCTAGCATAGAATACATTGATCTTCAAAAGAATCATATCGGGATCATTCAAGAC
CAAACATTTAGATTGCTGAAAAAACTACAAACTCTGGATCTCCGGGATAATGCTCTTAAA
ACCATTAATTTTATTCCAAGCATACCAACTGTCCTTTTGGGTGGCAATAAACTGGTCACT
TTGCCA---CATATCAGCTTTACAGCCAATTTAATCCACTTATCAGAGAACAGGTTAGAA
AGCCTGGCTGACCTCTACTTCCTCCTCCGAGTCCCACAGCTCCAGTTTCTCATTCTAAAT
CAGAACCGCCTTTCCTCCTGT---AACCCAGGT---CAGACC---------CCGTCGGAG
AACCTCAGCTTAGAAGAACTCTTCCTTGCAGAAAACATGCTGCAGCTTGCCTGGGAGAAC
GGCCTCTGTTGGGATGTTTTTAAGGGGCTTTCTCGCCTTCAAAAACTGTATCTGAATAAT
AACTACCTTAATTTCCTTCCACCTGGAGTATTTAGCGAGTTGGTCGCATTAAGGGAACTC
AGCCTGAGTGATAACAGGCTGACAGTTCTTTCTCCTGGCAGTTTACCTGCTAATTTAGAG
ATTCTAGCTGTATCTAGAAACCAGCTCTTTTCTCCTGATCCTAGTTTATTTGCTTCACTT
AGAGCCTTGGACATAACTCACAACAAGTTCATCTGTGAATGTGAGCTTAGCACTTTTATC
ATTTGGCTCAACCAAACTAATGTTAGCATGTTTGGCTCTCCTGCAGAAATATACTGCATG
TACCCCAACTCACTGCTAGGGGGCTCCCTCTACAACATTTCCACAGAGGACTGTGATGAA
GAGAAAGTCTTACAGAACCTCAAGTTTTCCCTCTTCATCTTATGTGTGGTCACTTTGACT
CTGTCCCTAGTTGCCACCTTTGTAGTCCTGAAGTTCCGGGGGTTTTGT---TTCATGTGC
TATAAGACCATTCAGAGGCTGGTGTTCAAGGACAAG---GTCCAGGGATCGGACCCTGGT
ACATACAAATATGATGCCTATTTTTGCTTCAGTAGCAAAGACTTTGCATGGGCACAGAAT
GCTTTGCTCAAACATCTGGATGCCCAGTACAGTGACCGAAACAGGCTCAGGCTGTGCTTT
GAAGAAAGAGACTTCATCCCAGGGGAAAACCACATTTCCAACATCCACACTGCCATCTGG
AGCAGCAGAAAAACTGTTTGTCTGGTGAGCAGACACTTCCTTAAGGATGGCTGGTGCCTC
GAAGCCTTCAGTTATGCCCAGAGCCGGTGTCTGTCTGACCTCAGTAGTGCTCTCATTGTC
GTGGTGGTGGGGTCCATGTCCCAATATCAGCTGATGAGACATAAGACTGTT---AGAGGG
TTCCTACAGAAGCAGCCATACTTACGGTGGCCTGCGGACCTTCAGGATGTTGGCTGGTTT
CTCCATAGACTATCCAAATGTATACTAAAAAAAGAAAAAGGGAAGGA------GGAAAAC
AGTCACATTCAGTTACAAACCATAACAACCATTTCC
>Mauratus_XM_021231939.1
------------CTTGACCTTCTCTTAGGCGTGATCTTCATGGCCACCCCCATGCTGGGA
TTGTCTCCCTGTTCTTCTGACGGCCAGATAGCCTTACTTCGCAATTGTAACCTTACCCAG
ATTCCCTGGGTCCTCCACACC---ACTGAGAGGCTCCTACTCAGCTTCAACTATATCAGT
ATGGTCAACGCCACATCATTTCCATTCCTGGAGCAGCTCCTGCTGCTGGAGCTGGGAACC
CAGTTTGTACCCATGACCATCGGCCAGGAGGCCTTCAGAAACCTGCCCAACCTTAGGATC
TTGGACCTGGGCCAAAACCAGATTGAAGTCTTGAGTCCGGATGCTTTTCAGGGACTGCCC
CATCTCTTGGAACTCCGCCTGTTTTCCTGTGGCCTCTCGAGTGCTGTGCTAAGAGATGGG
TACTTCAGAAATCTAAGTTCGTTAGCTCGCTTAGACCTGTCCGGAAACCAGATCCACAGC
CTTCACCTCCATTCTTCATTCCAGGGACTGAACTCCTTACAATCCATAGATTTTTCCTTC
AATGAAATATTCACTTTATGTGAGGATGAACTCAAGCCCCTGCAGGGCAAAACGCTGTCT
TTCTTTGGCCTCAAATCAACTAGCCTGTTCAGC------AGGGTCTCTGTGGCCTGGGAG
ACATGCAGGAACCCATTCAGAGGCATGTGGCTGGAAATGCTGGATCTTTCTTCAAATGGC
TGGACAGTGGACATCACAGGGAACTTCAGCTACATCATCCAGGACAGCCAGGTCTCCTCT
TTGATTCTCAAGCATCACATAATGGGGTCTGGCTTTGGCTTCCAGAACATCAAAGACCCT
GACCAGAACACATTTGCTGGCCTGGCTAGAAGTTCGGTGACATTCCTGTACCTTTCACAC
GGTTATATCTTCTCCCTGAATTCCCGGGTGTTTGAAACGCTGAAAGATTTGCAGCTTCTG
AACCTCGCTTCCAACAAGATAAACAAGATCGCAGATAACGCGTTTTATGGACTTGACAGT
CTCCAGGTTCTCAACGTGTCATGTAATCTTCTGGGAGAACTTTATAATTCCAACTTCTAC
GGGCTGCCCAAAGTAGCCTACATCGACCTCCAAAAGAACCACATTGGGGTCATTCAGTAC
CAAACATTCAGATTCCTGAAAAACTTGCACACCTTGGATCTCCGAGATAACGCCCTTAAA
ACCATTAATTTCATTCCAAGCATACCGACTGTCTACCTGGGCGGCAATAAGCTGGCGGAT
CTGCCA---CACATCCGCTTCATGGTCAACTTCATCCAGTTGTCTGAGAACAGGCTGGAA
AATCTGTCCGACCTCTACTTCCTCCTGGGCCTTCCCCAGCTCCAGTTTCTCATCCTGAAT
CAGAACCGTCTTTCTTCCTGC---TGGGAAGTC---CAGGCG---------CCTTCAGAG
AACCTGAGCTTGGAACAGCTTTTCCTTTCAGAAAACATGCTGCAGCTTGCCTGGGAGACT
GGCCTCTGTTGGGATGTCTTTAGAGGCCTATCCCGCCTCCAAATCCTGTATCTGAATAGC
AACTACCTTAATTTCCTCCCGCCGGGAGTATTTAGCGGCTTGGTTTCGTTAAGGTTGCTC
AGTCTTAATGCTAACAGGCTGACCACTCTCTCTCCCGGCAGTTTACCTGCTAACTTAGAG
ATTCTTGATGTATCTAGAAATCAGCTTTTCTCTCCGGATCCTGGGTCATTTGCTTCACTT
AGCGTCTTGGACATAAGGCACAACGAGTTCGTCTGCCAATGCGAGCTTAGCCCTTTCATC
ATCTGGCTCAACCAAACCAACGTCACCCTGCTGGGCTCTCCGACAGACGTATACTGCATG
TACCCTGACTCGCTGCTAGGGGTCTCCCTCTACGACATCTCCACCAAGGACTGTGACGAA
GAGGAAGCATCGCAGACCCTAAAGTTCTGCCTTTTCCTCCTGTGCACCGTCACCTTGACC
CTGATCCTCGTCACTACCCTGATAGCCACAAAGTTCCGGGGTGGCTGT---TTCCTGTGT
TACAAGACCATTCAGAGGCTGGTGCTCAGGGACAAG---GTCCGGAGTTCGGAACCCAGC
GCATACAGATACGATGCCTACTTTTGCTTCAGTAGCAAAGACTTCGAATGGGCACAGAAT
GCTCTGCTAAAACACCTGGATGCTCAGTACAGTTCCCACAACAGACTCAGGCTGTGCTTT
GAAGAAAGAGACTTCATCCCTGGGGAGAACCACATCTCCAACATCCAGGCAGCTGTGTGG
AGCAGCAGGAAGACCGTGTGTCTGGTGAGCAGACAGTTCCTCAAGGATGGCTGGTGCCTG
GAAGCCTTCCGGTATGCCCAGAGCAGGGGCCTGTCTGACCTCAAGAGCGTTCTCATCGTG
GTGGTGGTGGGGTCCCTGTCCCAGTATCAACTGATGAGACATGAGACTATC---AGAGGG
TTTCTGCAAAAGCAACAGTACTTGAGGTGGCCCGAGGACCTCCAGGACGTTGGCTGGTTT
CTCAATAAACTCTCCGGGCACATACTGAAGGAAGAAAATGGAGAGAA------GAGAAAC
AATACCATTCAGTTGCAAACCTTAACAACCATTTCC
>Cgriseus_XM_003494963.1
------------------CTTCTCTTCGGCGTCATCTTCATGGCCACACCCATGCTGGGA
TTGTCTCCCTGTTCTTTTGATGGCCAGGTAGCCTTATTTCACAACTGTAACCTTACCCAG
ATTCCCTGGGTCCTCCACACC---ACTGAGAGGCTCCTGCTCAGCTTCAACTACATCAGT
GTGGTCAACATGACATCATTTCCATTCCTGGAGCAACTCCTGCTGCTGGAGCTGGGAGCC
CAGTTTGTACCCGTGGCCATCGGCCCGGAGGCCTTCAGAAACCTGCCCAACCTTAGGATC
TTGGACCTGGGCCAAACCCAGATTGAAGTCTTGAGTCTGGATGCTTTTCAGGGACTGCCC
CATCTCGTGGAACTCCGTCTGTTTGCCTGTGGCCTCTCCAGTGCTGTGCTAAGAGATGGG
TACTTCAGAAATCTAAGTTCATTAGTTCGCTTAGACCTGTCTGGCAACGAGATCCACAGC
CTTCACCTCCATTCTTCATTTCAGGGACTGAATTCCTTAGAAGACATAGATTTTTCCTTC
AATGAAATATCCACTGTATGTGAGGATGAACTCAAGCCCCTCCAGGGCAGAACGCTCTCT
TTCTTTGGTCTCAAATCAACTAGCCTGTTCAGC------AGAGTGTCTGTGTCCTGGGAG
ACATGTGGGAACCCATTCAGAGGCATATGGCTGGGAACACTAGATCTTTCTTCAAATGGC
TGGACAGTGGACATCACAGGGAACTTCAGTTCCATCATCCAGGGCAGCCAGGTTTCCTCT
TTGATTCTTACCCACCACATAATGGGGTCTGGCTTTGGCTTCCAGAACATCAAAGACCCT
GACCAGAACACATTTGCTGGCCTGGCTAGAAGTTCAGTGACAATCCTGCACCTTTCACAT
GGTTATATCTTCTCCTTGAATTCCCGAGTGTTTGAAACACTGAAAAAATTGCAGCTTCTG
AACCTCGCCTCCAACAAGATAAACAAGATCGCAGACAATGCGTTTTATGGACTTGACAGT
CTCCAGGTTCTCAACATATCGTGTAATCTGCTGGGAGAACTTTATAATTCCAACTTCTAC
GGGATGCCGAAAGTAGCCTACATTGACCTCCAAAAGAACCACATCGGGGTCATTCAACGT
GAAACATTCAGATCCCTGAAAAACTTGCACACCTTGGATCTCCGTGATAATGCCCTTAAA
ACCGTTGATTTCATGCCAAGCATACTGGCTGTCTTTCTGGGCGGCAATAAGCTGGCTGAT
CTGACC---CCCATCCGATTCACAGCCAGCTACATCCAGTTATCTGAGAACAGGCTGGAA
AATCTGTCCGACCTCTACTCCCTCCTGCGAATTCCCCAGCTCCAGTTTCTCATCCTGAAT
CAGAACCGTCTTTCTTCCTGC---AGGGAAGTC---CAGGCG---------CCTTCAGAG
AACCTGAGCTTGGAACAGCTTTTCCTTTCAGAAAACATGCTGCAGCTTGCCTGGGAGACT
GGCTCCTGTTGGAATGTCTTTAACGGCCTATCCCGCCTCCAAAAGCTGTATCTGAATAAC
AACTACCTTAATTTCCTCCCACCCGGAGTATTTAGCGGCTTGGTTTCATTAAGGTTGCTC
AGTCTTAATGCTAACAGGCTGACCACACTCTCTCCCGACAGTTTACCTGCTAATTTAGAG
ACTCTTGATATATCTAGAAATCAGCTTTTCTCTCCTGATCCTGGGTCGTTTGCTTCACTT
AGGGTCTTGGACATGAGGCACAATGAGTTCGTCTGCCAATGTGAACTTAGCCCTTTTATC
GTCTGGCTCAACCAAACCAATGTCACCCTGCTGGGCTCTCCGACAGACCTATACTGCATG
TACCCTGACTCGCTGCTAGGGGTCTCCCTCTACGACATCTCCACCAAGGACTGTGACCAA
GAGGAAGCCTCGCAGACCCTAAAGTTTTCCCTTTTCCTTCTGTGCACCGTCACCTTGACT
GTGCTCCTCGTCACCACCTTTATAGTCATAAAGTTCCGGGGCGGCTGT---TTCCTGTGT
TATAAGACCATTCAGGGGCTGGTGCTCAAGGACAAG---GTCCGGAGTTCGGAACCCAGT
GCATACAGATACGATGCCTACTTTTGCTTCAGCAGCAAAGACTTCGAATGGGCACAGAAT
GCTCTGCTAAAACACCTGGATGCTCAGTACAGTTCCCGCAACAGACTCAGGCTGTGCTTT
GAAGAAAGAGACTTCATCCCTGGGGAAAACCACATCTCCAATATCCAGGCAGCTGTGTGG
GGCAGCAGGAAGACTGTGTGTCTGGTGAGCAGACAGTTTCTCAAGGATGGCTGGTGCCTG
GAAGCCTTCAGATACGCCCAGAGCCGGGGCCTGTCTGACCTCAAGAATGTTCTCATTGTG
GTGGTGGTGGGGTCCCTGTCCCAGTTTCAACTGATGAGACATGAGACTATC---AGAGGG
TTTCTGCAAAAGCAACAGTACTTGAGGTGGCCCGAGGACCTCCAGGATGTTGGCTGGTTT
CTTAACAAACTCTCTGGGCATATACTAAAGGAAGAAAAGGGAGAGAA------GAGAAAC
AATACCATGCAGTTGCAAACCTTAACGACCATTTCC
>Pmaniculatus_XM_016007067.1
--------TCAACTTGACCTCCTCTTAGGCGTGATCTTCATGGCCAGCCCCATGCTGGGA
ATGTCTCCCTGTTCTTCTGATGGCCAGATAGCCTTATTTCGCTTCTGTAACCTTACCCAG
ATCCCCTGGGTCCTCGACACC---ACTGAGAGGCTCCTGCTCAGCTTCAACTATATCAGT
GTGGTCAATGCCACATCATTTCCATTCCTGAAGCAGCTCCTGCTGCTGGAGCTGGGAACC
CAGTTTACACCCATGACCATTGGCCGGGAGGCCTTCAGAAACCTGCCCAATCTTAGGATC
TTGGACCTGGGCCAAAATAAGATTGAAGTCTTGAATCTAGATGCGTTTCAGGGACTGCCC
CATCTCTTTGAACTTCGACTTTTTGCCTGTGGCCTCTCCAGTGTTGTCCTAAGAGATGGC
TACTTCAGGAATCTGAATTCACTAGCTCGCTTAGACCTATCTGGCAACCAGATTTATAGC
CTTCATCTCCATTCTTCATTTCAGGAATTGAATTCCTTAAAGGCCATAGATTTTTCTCTC
AATGAAATCCTCACTCTATGTGAGGATGAACTCAAGCCCCTGCAGGGCAAAGCACTCTCC
TTCTTTGGCCTCAAATCAGCTAGCCTGTTCAGC------AGAGTCTCTGTGGACTGGGAG
ACATGCAGGAACCCATTCAGAGACATGTGGCTGGAAACTCTAGATCTTTCTAGCAATGGC
TGGACAGTGGACATCACAGGGAACTTCAGCAACATCATCTGGGGGAGCCGGGTTTCCTCT
TTGATGCTTACGTACCATATAATGGGGTCTGGCTTTGGCTTCCAGAACATGAAGGACCCT
GACCAGGACACATTTGCTGGCCTGGCTAGAAGTTCGGTGATATTCCTGGACATCTCCCAT
GGTTATATCTTCTCCTTGAATTCCCGGGTGTTTGAAACGCTGAAAGATTTGAAGATTCTG
GACCTTGCCTTTAATAAGATAAACAAGATCGCAGACAACGCATTTCATGGACTTGACAAT
CTCCAGGTTCTCAATATATCATATAATCTTTTGGGAGAACTTTATAATTCTAACTTCTAT
GGGCTACCTAGAGTGGCCTACATTGACCTTCAAAAGAACCACATTGGGATCATTCAATCC
CAAACATTCAGATTCCTGGAAAAATTACATACCTTGGATCTCCGTGATAATGCTCTTAAA
ACCATTAATTTCATTCCAAGCATACTGACCGTCTTCCTGGGCGGCAATAAGCTGGCCAGT
TTGCCA---CACGTTCGCTTCACAGCCAACTTCATCCAGTTATCTGAGAACAGGCTAGAA
AATCTGTCTGACCTCTACTTCCTCCTGCAAATTCCCCAGCTCCAGTCTCTCATCCTGAAT
CAGAATCGCCTTTCTTCCTGC---AAGGCAGCC---GACACC---------CCTTCAGAG
AACCTGAACTTGGAACAGCTTTTCCTTGCAGAAAACATGCTGCAGCTTGCCTGGGAGACT
GGCCTCTGTTGGGATGTTTTTAGAGGCCTTTTCCGCCTCCAGATCCTGTATCTGAATAGT
AACTATCTTAACTTCCTTCCACCTGGAATATTTAACGATCTGGTTTCCCTGCGTTGGCTC
AATCTTGGCGCTAACAGGCTGACCTCTCTCTCTCCTGGCAGTTTACCTGCTAATTTAGAG
ATTCTTGATATATCTAGAAATCAGCTTTTCTCTCCTGATCCTGGGTTGTTTGCTTCACTT
AGCATCTTGGACATAACTCATAACGAGTTTGTCTGCCAATGTGAACTTAGCCCTTTTATC
ATCTGGCTCAACCTAACCAATGTCACCCTGCTTGGCTCTCCTGCAGATGTATACTGCATG
TACCCTGACTTGCTGCTAGGGACCTCCCTTTATGAAATCTCCACCAAGGACTGTGATGAA
GAGGAAACCTTGCGGTCCCTAAAGTTTTCCCTTTTCATCCTGTGCACCGTCACTTTGACT
CTGCTCCTCGTCACCACCCTCATAGTCATAAAGTTCCGGGGGGCTTGT---TTCCTGTGT
TATAAGACCATCCAGAAGTTGGTGTTCAAGGACAAG---GTCCAGAGTTCGGAACCTAGT
GGATACAGATATGATGCCTATTTTTGCTTCAGTGGCAAAGACTTTGAATGGGCACAGAAC
GCTTTGCTCAAACACCTGGATGCTCAGTATAGTTCCTGCAACAGACTCAGGCTGTGCTTT
GAAGAAAGAGACTTCATCCCGGGGGAAAACCACATCTCCAACATCCACGCAGCTGTCTGG
GGCAGCAGAAAGACTGTGTGTCTAGTGAGCAGGCAATTCCTCAAGGATGGCTGGTGCCTG
GAAGCCTTCAGGTATGCCCAGAGTCGGTGCCTGTCTGACCTCAAGAATGTTCTCATCGTG
GTGGTGGTGGGGTCCCTGTCTCAGTATCAGCTGATGAAACATGAGACTATC---AGAGGG
TTTCTGCAAAAACAGCAGTACTTGAGGTGGCCCGAGGACCTCCAGGATGTTGGCTGGTTT
CTCAGTAAACTCTCTGGGCACATACTCAAGGAAGAAAAGGGAGAGAA------GAGAAGC
AATACCCTTCCGTTGCAAACTGTAACAACCATTTCC
>Mochrogaster_XM_013346964.1
ATGGCAGATCAGCTTGACCTTCTCTTAAGTGTGATCTTCATGGCCAGCCCCATGCTGGGA
ATGTCTCCCTGTTCTTCCAATGGCCAGATCGCCTTATTTCGCCACTGTAACCTTACGCAG
ATCCCCTGGGTCCTCAACACC---ACGGAGAGGCTCCTTCTCAGCTTCAACTACATCAGT
GTGGTCAACGCCACGTCATTTCCATTCCTGGGGCAGCTCCTGCTGCTGGAGCTGGGAACC
CAGTTTACACCCATGACCATTGGCAGGGAGGCCTTCAGAAACCTACCCAATCTGAGGATC
TTGGACCTGGGCCAAAACCACATTGAAGTCTTGAGTCCAGACGCTTTTCAGGGACTTCCC
CATCTCATGGAACTTCGACTGTTTTCCTGTAAGCTCTCCAGTGTTGTGCTAAGAGATGGT
TACTTCAGAAATCTAACTTCATTGGCTCGCTTAGACCTCTCTGGCAACCAGATTTACAGC
CTTCATCTTCATTCTTCATTTCAGGAACTGAATTCCTTAAAAGCCATAGATTTTTCTTTC
AATAAAATAGTCCCTTTATGTGAGGATGAACTCAAGCCCCTGCAGGGCAAAATACTCTCT
TTCTTTGGCCTCAAATCAACTAGCCTGTTCAGC------AGAGTCTCTGTGAGTTGGGAG
ACTTGCAAAAACCCCTTCAGAGGCATGTGGCTGGAAACTCTAGATCTCTCTGAAAATGGT
TGGACAGTGGACATCACAGGCAACTTTAGCAATGTCATCTGGGGAAGCCAAGTCACCTCT
TTGATTCTTACGCACCACATAATGGGGTCTGGCTTTGGCTTCCAGAACATCAGAGACCCT
GACCAGAACACGTTTGCTGGCCTGGCTAGAAGTTCGGTGATGTTCCTGGACCTTTCGCAT
GGTTATATCTTCTCCTTAAATTCCAGAGTGTTTGAGACGCTGAAAGATTTGAAGTTTCTG
AACCTTGCCTCCAACAAGATAAACAAGATCTCAGAAGATGCGTTTTATGGACTTGACAAT
CTCCAAGTTCTCAATATGTCATGTAATCTTTTGGGAGAACTTTATAATTCCAACTTCTAT
GGGCTACCTAGAGTCGCTTACATTGACCTTCAAAAGAACCATATTGGGATCATTCAATAC
CAAACGTTCAGATCCCTGGAGAACTTACAAACCTTGGATCTCCGCGATAATGCTCTTAAA
ACCATCAATTTCATTCCAAGCATCCTGACCGTCTTACTGGGTGGCAATAAGCTGGTCGAT
CTGCCA---CGCGTCCGCTTTACAGCCAACTTCATCGAATTATCCGAGAACAAACTGGAA
GATTTGTCCAACCTCTACTTCCTCCTGCAAGTTCCCCAGCTCCAGTCCCTCATCCTGAAC
CAGAATCGCCTTTCCTCCTGC---AAGGCAGTC---TACACC---------CCTTCGGAG
AACCTGAGCTTGGAACATCTTTTCCTAGCAGGAAACATGCTGCAGCTTGCCTGGGAGACC
GGCCTTTGCTGGGATGTTTTCAAAGGCCTTTTCCACCTCCGAGTCCTGTACCTGAATAGT
AACTACCTTAATTTCCTCCCTCCTGGAATATTTAGCGACCTGGTTTCGTTACAGTTGCTC
AATCTTGGCGCTAACAAGTTGACCTCTCTCTCTCCTGGCAGCTTACCGGCTACTCTAGAG
TTTCTTGATATATCTAGAAATCAGCTCTTCTCTCCTGATCCTGGGTCGTTTGCTTCACTT
AGCTCCTTGGACATAACGCATAACGAGTTCGTCTGCCAGTGTGAACTTATCCCTTTCATC
ACCTGGCTCAACCAAACCAATGTCACCCTGCAGGGCTCTCCTGCAGACATATACTGCGTG
TACCCTGACTCGCTAGTAGGGGTCTCCCTTTATGACGTCTCCACCAAGGAGTGTGATGAA
GAGGAAGTCTTGCAGTCCATAAAGTTTTCCCTCTTCGTGCTGTGCACCGTCACTTTGTCC
TTGCTCCTCGTCACCACCTTCACGTTCATAAAGTTCCGGGGGACTTGT---TTCCTGTGT
TATAAGAACATTCAGAGACTGGTGTTCAAGGACAAG---GTCCGGAGTTCGGAACCCAGT
GCATACCGATACGATGCTTACTTTTGCTTCAGTAGCAAAGACTTTGAATGGGCACAGAAT
GCTCTGCTCAAACACCTGGATGCCCAGTACAGTTCCCGAAACAGACTCAGGCTGTGCTTC
GAAGAGAGAGATTTTATCCCAGGAGAAAACCACATCTCCAACATCCAGGCGGCTGTCTGG
GGCAGCAGAAAGACCGTGTGCCTAGTGAGTCGACAATTCCTTAAGGATGGCTGGTGCCTG
GAAGCCTTCAGGTATGCCCAGAGCCGGTGCCTGTCTGACCTCAAGAATGTTCTCGTGGTG
GTGGTGGTGGGGTCCCTGTCCCAGTATCAGCTGATGAGACATGAGACCATC---AGAGGG
TTTCTTCAAAAGCAACAGTACTTGAGATGGCCTGAGGACCTCCAGGACGTTGACTGGTTT
CTCAATAAACTCTCTGGGTGCATACTAAAGGAAGAAAAAGGGAAGAA------GAGAAGC
GGTACCATTCCGTTGCAAACTGTAACAACCATTT--
>Mpahari_XM_021199413.1
ATGGCATGTCAACTTGACCTGCTCATTGGCGTGATCTTCATGGCCACCCTCGTGTTGGTA
ACGTCTCCCTGTTCGTCAGACGGCAGGATAGCCTTTTTCCGAGGCTGTAACCTTACCCAG
ATTCCATGGATCTTCAGTACCACCACTGAGAGGCTCCTGCTCAGCTTCAACTATATCAGT
ATGGTTGTTGCCACGTCATTTCCACTCCTGGAGAAGCTCCAGCTGCTGGAGCTGGGGACC
CAGTATGCTAACTTGACCATTGGCCCGGCGGCTTTCAGAAACCTGCCCAATCTTAGGATC
TTGGACCTGGGCCAAAGCCAGATTGAAGTCTTGAATCCAGATGCCTTTCAGGGACTGCCC
CATCTCTTGGAACTTCGGCTGTTTTCCTGTGGACTCTCCAGTGTTGTATTAAGTGATGGT
TACTTCAGAAATCTTTATTCATTAGCTCGCTTAGACCTATCTGGCAACCAGATTCACAGC
CTTCGCCTCCATTCTTCATTCCGGGAACTGAATTCCTTAATCGACATAGATTTTGCTTTC
AACCAAATATTCACTTTATGCGAAGATGAACTCGAGCCCCTGCAGGGCAAAACACTGTCT
TTCTTTGGCCTCAAATTAACTAAGCTGTTCAGC------AGAGTCTCTGTGGGCTGGGAG
ACATGCAGGAACCCCTTCAGAGGCATGAGGCTAGAAACGCTAGATCTCTCTGAAAATGGC
TGGACGGTGGACATCACAAGGAACTTCAGCAACATCATCCAGGGAAGCCAGATTTCCTCT
TTGATTCTTCAACACCACATCATGGGTCCTGGCTTTGGCTTCCAGAACATCAGAGATCCT
GACCAGAGCACATTTGCCAGCCTGGCCAGAAGTTTGGTGCTGCAACTGGACCTTTCACAT
GGCTTTATCTTCTCCTTGAATCCCCGACTGTTTGAAACACTGAAGGATCTGAAGATGCTG
AACCTTGCCTTCAACAAGATAAACAAAATCGGAGACAATGCCTTTTATGGACTTGACAGC
CTCCAGGTTCTCAATCTATCCTATAATCTTTTGGGAGAACTCTATAATTCCAACTTCTAC
GGGCTTCCTAGAGTAGCCTACGTTGACCTTCAAAGGAACCACATTGGGATCATTCAGGAC
CAAACATTCAGATTATTAAAAACGTTACAAACCTTAGATCTCCGTGACAATGCCCTTAAG
ACCATTGGTTTTATTCCAAGCATACAGATGGTCCTCCTGGGGGGCAATAAGCTGGTCCAT
TTGTCA---CACATCCGCTTTACTGTCAACTTCCTAGAGTTATCTGAAAACAGGCTAGAA
AACCTGTCCGACCTCTACTTCCTCCTACAAGTCCCTCAGCTCCAGTTTCTCATCCTAAAT
CAGAATCGCCTTTCATCATGC---AAGGCAGCC---CACACC---------ACCTCGGAG
AACCTAAGCCTAGAACAGCTTTTCCTTTCAGAGAATATGCTGCAACTGGCCTGGGAGACC
GGCCGCTGTTGGAATGTTTTTAAAGGCCTTTCCCGCCTCCAGATCCTTTACCTGAATAAT
AACTACCTTAATTTCCTTCCACCTGGGGTATTTAGCGACCTGGTTGCATTACGGTTGCTC
AGTCTGAGTGCTAACAAACTGACCATGCTCTCTCCTGGCAGTTTACCTACTAACTTAGAG
ATTCTCGACATATCTAGAAATCAGCTTTTCTCTCCCGATCCCGGCTTGTTTTCTTCGCTT
CGCGTCTTGGACATAACTCATAACGAGTTTGTCTGCAACTGTGAACTTAGCACTTTTATC
TCCTGGCTCAACCAAACCAATGTCACCCTGTTCGGCTCTCCTGCAGACGTGTATTGCATG
TACCCTAACTCGCTGCTAGGGAGCTCCCTGTTCAACATATCCACCGAGGACTGCGGTGAA
GAGGAAGCCATGCAGTCCCTAAAGTTTTCCCTTTTCATCCTCTGCACGGTCACTTTGACT
CTATTCCTCGTCATCACCCTTGTAGTCATAAAGTTCCGGGGGGTCTGT---TTCCTGTGC
TATAAGACGGTCCAGAAGCTGGTGCTCAAGGACAAG---GTCTGGAGTTTGGAACCTGGT
GCGTATAAATATGACGCCTACTTCTGCTTCAGCAGCAAAGACTTTGAATGGGCACAGAAT
GCTTTGCTCAAACACCTGGATGCTCACTACAGTTCCCGAAACAGGCTCAGGCTGTGCTTT
GAAGAAAGAGACTTCATTCCAGGGGAAAACCATATCTCCAACATCCAGGCGGCCGTCTGG
GGCAGCCGGAAGACAGTGTGTCTAGTGAGCAGACACTTCCTGAAGGATGGTTGGTGCCTG
GAGGCCTTCAGGTATGCCCAGAGCCGGAGCCTGTCTGACCTCAAGAGCGTTCTCATCGTG
GTGGTGGTGGGATCGCTGTCCCAGTATCAGCTGATGAGACATGAGACCATC---AGAGGG
TTTCTGCAAAAGCAACAGTACTTGAGGTGGCCTGAAGACCTCCAGGATGTTGGCTGGTTT
CTCGATAAACTCTCTGGATGCATTCTAAAGGAAGAAAAAGGAAAGAA------GAGAAGC
AGTTCCATTCAGTTGCGAACCATAACAACCATTTCC
>Mmusculus_XM_017321698.1
ATGGCATGTCAACTTGACTTGCTCATAGGTGTGATCTTCATGGCCAGCCCCGTGTTGGTA
ATATCTCCCTGTTCTTCAGACGGCAGGATAGCCTTTTTCCGAGGCTGTAACCTCACCCAG
ATTCCCTGGATCCTCAATACTACCACTGAGAGGCTCCTGCTCAGCTTCAACTATATCAGT
ATGGTGGTTGCCACATCATTTCCACTCCTGGAGCGGCTCCAGTTGCTGGAGCTGGGGACC
CAGTATGCTAACTTGACCATTGGTCCAGGGGCTTTCAGAAACCTGCCCAATCTTAGGATC
TTGGACTTGGGCCAAAGCCAGATCGAAGTCTTGAATCGAGATGCCTTTCAAGGTCTGCCC
CATCTCTTGGAACTTCGGCTGTTTTCCTGTGGACTCTCCAGTGCTGTGTTAAGTGACGGT
TACTTCAGAAATCTATATTCATTAGCTCGCTTAGACCTATCTGGCAACCAGATTCACAGC
CTCCGCCTCCATTCTTCATTCCGGGAACTGAATTCCTTAAGCGACGTAAATTTTGCTTTC
AACCAAATATTCACTATATGTGAAGATGAACTCGAGCCTCTGCAGGGCAAAACACTGTCT
TTCTTTGGCCTCAAATTAACTAAGCTGTTCAGC------AGAGTCTCTGTGGGCTGGGAG
ACATGCAGGAACCCCTTCAGAGGCGTGAGGCTAGAAACTCTAGATCTTTCTGAAAATGGC
TGGACGGTGGACATCACAAGGAACTTCAGCAACATCATCCAGGGAAGCCAGATTTCCTCT
TTGATTCTTAAACACCACATCATGGGTCCTGGCTTTGGCTTCCAGAACATCAGAGATCCT
GACCAGAGCACATTTGCCAGCCTGGCCAGAAGTTCGGTGCTGCAACTGGACCTTTCGCAC
GGCTTTATCTTCTCCTTGAATCCTCGACTGTTTGGGACACTGAAGGATTTGAAGATGCTG
AACCTTGCCTTCAACAAGATAAACAAGATTGGAGAGAATGCCTTTTATGGGCTTGACAGC
CTCCAGGTTCTCAATCTATCCTATAATCTTTTGGGGGAACTCTATAATTCCAACTTCTAT
GGGCTTCCTAGAGTAGCCTACGTTGACCTTCAAAGGAACCACATTGGGATCATTCAAGAC
CAAACATTCAGATTATTAAAAACGTTACAAACCTTAGATCTCCGTGACAATGCTCTTAAG
GCCATTGGTTTTATTCCAAGCATACAGATGGTCCTCCTGGGAGGCAATAAGCTGGTCCAT
TTGCCA---CACATCCACTTTACTGCCAACTTCCTAGAGTTATCTGAAAACAGGCTAGAA
AACCTGTCCGACCTCTACTTCCTCCTGCGAGTCCCCCAGCTCCAGTTTCTCATCTTGAAT
CAGAATCGCCTTTCGTCATGC---AAGGCAGCC---CACACT---------CCCTCGGAG
AACCCAAGCTTAGAACAGCTTTTCCTTACAGAGAATATGCTGCAGCTGGCCTGGGAGACC
GGCCTCTGTTGGGATGTTTTTCAAGGCCTTTCCCGCCTCCAGATTCTTTACCTGAGTAAT
AACTACCTTAATTTCCTTCCACCTGGGATATTTAACGACCTGGTTGCATTACGGATGCTT
AGTCTTAGTGCTAACAAGCTGACCGTGCTCTCTCCGGGCAGTTTACCTGCTAATTTAGAG
ATTCTCGACATATCTAGAAATCAGCTTTTCTCTCCTGACCCTGCTTTGTTTTCTTCGCTT
CGTGTTTTGGACATAACTCATAACGAGTTCGTCTGCAACTGTGAACTTAGCACTTTTATC
TCCTGGCTCAACCAAACCAACGTCACCCTGTTCGGCTCTCCTGCAGACGTGTATTGCATG
TACCCTAACTCACTGCTAGGGGGCTCCCTCTACAACATATCCACCGAAGACTGCGATGAA
GAGGAAGCCATGCGGTCCCTAAAGTTTTCCCTTTTCATCCTGTGCACGGTCACTTTGACT
CTATTCCTCGTCATCACCCTTGTAGTCATAAAGTTCCGGGGAATCTGT---TTCCTGTGC
TATAAGACCATCCAGAAGCTGGTGTTCAAGGACAAG---GTCTGGAGTTTGGAACCTGGT
GCATATAGATATGATGCCTACTTCTGCTTCAGCAGCAAAGACTTTGAATGGGCACAGAAT
GCTTTGCTCAAACACCTGGATGCTCACTACAGTTCCCGAAACAGGCTCAGGCTATGCTTT
GAAGAAAGAGACTTCATTCCGGGGGAAAACCATATCTCCAACATCCAGGCGGCTGTCTGG
GGCAGCAGGAAGACGGTGTGTCTAGTGAGCAGACACTTCCTGAAGGATGGTTGGTGCCTG
GAGGCCTTCAGGTATGCCCAGAGCCGGAGTCTGTCTGACCTCAAGAGCATTCTCATCGTG
GTGGTGGTGGGATCGCTGTCCCAGTATCAGCTGATGAGACATGAGACCATC---AGAGGG
TTTCTGCAAAAGCAACAGTACTTGAGGTGGCCTGAAGACCTCCAGGATGTTGGCTGGTTT
CTCGATAAACTCTCCGGATGCATTCTAAAGGAAGAAAAAGGAAAGAA------AAGAAGC
AGTTCCATCCAGTTGCGAACCATAGCAACCATTTCC
>Rnorvegicus_FJ750588.1
ATGGCGTATCAGCTTGACCTTCTCATAGGCGTGGTCTTCATGGCCAGCCCCGTGTTAGAA
ATGTCTCCCTGCTTCTCTGATGGCCGGATAGCCTTATTCCGAGGTTGTAACCTTACCCAG
ATTCCCTGGGTCCTCAACACG---ACTGAGAGGCTCCTACTCAGCTTCAATTACATCAGT
ACGGTTGTCACCACATCGTTTCCACTCCTGGAGCAGCTCCTGCTACTGGAGCTGGGGACC
CAGTATGCTCGCTTGACAATTGGCCAGGAGGCCTTCCGAAACCTGCCCAACCTCAGGATC
TTAGACCTGGGCCAGAGCCAGATTGAAGTCTTGAATCCAGACGCTTTTCAGGGACTGCCC
CATCTCTTCGAACTTCGGCTGTTTGACTGTGGACTCTCCAATGCTGTATTAAGGGACGCT
TACTTCAGAAATCTAAATTCACTAGCTCGCTTAGACCTCTCTGCCAACGAGATTCACAGC
CTTCACCTCCACTCTTCATTTCAGGAACTGAGTTCCTTAAGCGATATAAATTTTTCTTTC
AACCGGATATTCACTTTATGTGAAGATGAACTCCAGCCTCTCCAGGGCAGAACACTTTCT
TTCTTTGGCCTCAAATCAACCAGCCTGTTCAGC------AGAGTCTTCGTGGACTGGGAG
GCATGCAGGAACCCCCTCAGAGGCATAAGGCTAGAGACTCTAGACCTTTCTGAAAATGGC
TGGACAGCGGCCATCTTAGGGAACTTCAGCCACACCATCCAGGGAAGCCACATTTCCTCT
TTGATTCTTACATACCACATCATGGGTTCTGGCTTTGGCTTCCAGAACATCAAAGATCCC
GACCAGAGCACATTTGCCAGCCTGGCCAGGAGTTCGGTGCTACAACTGGACCTTTCACAC
GGCTATATCTTCTCCTTGAACCCCCGACTGTTTGAGACGCTGAAGGATTTGAAGAAGCTG
AACCTTGCCTTCAACAAGATAAACAAGATCAGCGATTACGCGTTTCATGGACTCGACAGC
CTACAGATTCTCAATCTATCCTATAATCTTTTGGGAGAACTCTACAATTCCAACTTCTAT
GGGCTTCCTAGCATAGCCTACCTTGACCTTCAAAGGAACCACATTGGGATCATTCAAGAC
CGAACATTCAGATTATTAAAAAAGCTACAAACCTTAGATCTCCGTGACAATGCTCTTAAA
ACCATTGGTTTTATTCCAAGTGTACAGATGGTCCTCCTGGGTAGCAATAAGCTGACCCAT
TTGCCA---CACGTCCGCTTTACCGCCAACTTCATAGAGTTATCTGAAAATGGGCTAGAA
AATCTGTCTGACCTCTACTTCCTCCTGCGAATCCCCGGTCTCCAGTTTCTCATCCTAAAT
CAGAACCGCCTTTCGTCCTGCAGCAATGTGGAC---TACGCC---------CCTTCCCAG
AACCTGAGCTTAGAACAGCTTTTCCTTGCAGAGAACATGCTACAGCTCGCCTGGGAGACC
GGCCTCTGTTGGGATATTTTTAAAGGCCTTTCCCGCCTCCAAATCCTTTACCTGAATAAT
AACTACCTTAATTTCCTCCCGCCCGGAATATTTAACGGCCTGGTTGCATTACGGATGCTC
AGTCTCAGTGCTAACAGGCTAACCATGCTCTCTCCGGGCAGTTTACCTGCTAATTTAGAG
ATTCTCGACATATCTAGAAATCAGCTTTTCTCTCCCGACCCTGGTTTGTTTTCTTCGCTC
CGTGCCTTGGACATAACTCACAACGAGTTCATCTGTGACTGTGAACTTAGCACTTTTATC
GTCTGGCTCAACCAAACCAATGTCACCCTATTCGGTTCTCCTGCAGATGTATATTGCATG
TACCCCAATTCACTGCTAGGGAGCTCCCTCTACAACATATCCACCAAGGACTGCGATGAA
GAGGAAGCCGTGCGCTCCCTAAACTTTTCCCTTTTCATCCTGTGCACAGTCACTTTGACT
CTGTTCCTCGTCATCACCCTCATAGTCACAAAATTCCGGGGGATTTGT---TTCCTGTGT
TTTAAGACCATCCAGAAACTGATGTTTAAGGGCAAG---TTCCGGAATCCGGAACCTAGC
GCATACAGATATGACGCCTACTTCTGCTTCAGTAGCAAAGACTTTGAATGGGCACAGAAC
GCGCTGCTCAAACACCTGGATGCTCAGTACAGTTCCCAAAACAGGCTCAGGCTGTGCTTT
GAAGAAAGAGATTTCATTCCGGGGGAAAACCATATCTCCAACATCCAGGCAGCTGTCTGG
GGCAGCAGAAAGACGGTATGTCTAGTAAGCAGACACTTCCTTAAGGATGGCTGGTGCCTG
GAAGCCTTCAGGTATGCCCAGAGCCGGTGTCTGTCTGACCTCAAGCGTGTTCTCATCGTG
GTAGTGGTGGGTTCGCTGCCCCAGTATCAGCTAATGAGACATGAGACCATC---AGAGGG
TTTCTGCAAAAGCAGCAGTATTTGAGGTGGCCCGAGGACCTCCAGGATGTTGACTGGTTT
CTCGATAAACTGTCTGGATGCATACTGAAGGAAGAGAAAGGAAAGAA------GAGAAGC
AGTCCCATTCAGTTGCGAACCATA------------
>Mcaroli_XM_021175380.1
ATGGCATATCAACTTGACCTGCTCATAGGTGTGATCTTCATGGCCAGCCCCGTGTTGGTA
ACATCTCCCTGTTCTTCAGACGGCAGGATAGCCTTTTTCCGAGGCTGTAACCTCACCCAG
ATTCCCTGGATCCTCAACACCACCACTGAGAGGCTCCTGCTCAGCTTCAACTATATCAGT
ATGGTTGCTGCCACATCATTTCCACTCCTGGAGCGGCTCCAGCTGCTGGAGCTGGGGACC
CAGTATGCTAACTTGACCATTGGTCCAGGGGCTTTCAGAAACCTGCCCAATCTTAGGATC
TTGGACTTGGGCCAAAGCCAGATCGAAGTCTTGAATCCAGATGCCTTTCAAGGTCTGCCC
CATCTCTTGGAACTTCGGCTGTTTTCCTGTGGACTCTCCAGTGCTGTGTTAAGTGATGGT
TACTTCAGAAATCTATATTCATTAGCTCGCTTAGACCTATCTGGCAACCAGATTCACAGC
CTCCGCCTCCATTCTTCATTCCGGGAACTGAATTCCTTAAGCGACATAGATTTTGCTTTC
AACCAAATATTCACTTTATGTGAAGATGAACTCGAGCCCCTGCAGGGCAAAACACTGTCT
TTCTTTGGCCTCAAATTAACTAAGCTGTTCAGC------AGAGTCTCTGTGGGCTGGGAG
ACATGCAGGAACCCCTTCAGAGGCATGAGGCTAGAAACTCTAGATCTTTCTGAAAATGGC
TGGACGGTGGACATCACAAGGAACTTCAGCAACATCATCCAGGGAAGCCAGATTTCCTCT
TTGATTCTTAAACACCACATCATGGGTCCTGGCTTTGGCTTCCAGAACATCAGAGATCCT
GACCAGAGCACATTTGCCAGCCTGGCCACAAGTTCAGTGCTGCAACTGGACCTTTCGCAT
GGCTTTATCTTCTCCTTGAATCCCCGACTGTTTGGGACACTGAAGGATTTGAAGATGTTG
AACCTTGCCTTCAACAAGATAAACAAGATCGGAGAGAATGCCTTTTATGGACTTGACAGC
CTCCAGGTTCTCAATCTATCCTATAATCTTTTGGGAGAACTCTATAATTCCAACTTCTAT
GGGCTTCCTAGAGTAGCCTACGTTGACCTTCAAAGGAACCACATTGGGATCATTCAAGAC
CAAACATTCAGATTATTAAAAACGTTACAAACCTTAGATCTCCGTGACAATGCTCTTAAG
ACCATTGGTTTTATTCCAAGCATACAGATGGTCCTCCTGGGAGGCAATAAGTTGGTCCAT
TTGCCA---CACATCCACTTTACTGCCAACTTCCTAGAGTTATCTGAAAACAGGCTAGAA
AACCTGTCCGACCTCTACTTCCTCCTGCGAGTCCCTCAGCTCCAGTTTCTCATCCTAAAT
CAGAATCGCCTTTCATCATGC---AAGGCAGCC---CACGCT---------ACCTCGGAG
AACCTAAGCTTAGAACAGCTTTTCCTTGCAGAGAATATGCTGCAGCTGGCCTGGGAGACC
GGCCTCTGTTGGGATGTTTTTAAAGGCCTTTCCCACCTGCAGATTCTTTACCTGAATAAT
AACTACCTTAATTTCCTCCCACCTGGGATATTTAACGACCTGGTTGCATTACGGATGCTT
AGTCTTAGTGCTAACAAGCTGGCCGTGCTCTCTCCGGGCAGTTTACCTGCTAATTTAGAG
ATTCTCGACATATCTAGAAATCAGCTTTTCTCTCCCGATCCTGCTCTGTTTTCTTCGCTT
CGTGTCTTGGACATAACTCATAACGAGTTCGTCTGCAACTGTGAACTTAGCACTTTTATC
TCCTGGCTCAACCAAACCAATGTCACCCTGTTCGGCTCTCCTGCAGACGTGTATTGCATG
TACCCTAACTCGCTGCTAGGGGGCTCCCTCTACAACATATCCACCGAAGACTGCGATGAA
GAGGAAGCCATGCGATCCCTAAAGTTTTCCCTTTTCATCCTGTGCACGGTCACTTTGACT
CTATTCCTTGTCATCACCCTTGTAGTCATAAAGTTCCGGGGAATCTGT---TTCCTGTGC
TATAAGACCATCCAGAAGCTGGTGTTCAAGGACAAG---GTCTGCAGTTTGGAACCTGGT
GCATATAGATATGACGCCTACTTCTGTTTCAGCAGCAAAGACTTTGAATGGGCACAGAAT
GCTTTGCTCAAACACCTGGATGCTCACTACAGTTCCCGAAACAGGCTCAGGCTATGCTTT
GAAGAAAGAGACTTCATTCCAGGGGAAAACCATATCTCCAACATCCAGGCAGCTGTCTGG
GGCAGCAGGAAGACGGTGTGTCTAGTAAGCAGACACTTCCTGAAGGATGGTTGGTGCCTG
GAGGCCTTCAGGTATGCCCAGAGCCGGAGTCTGTCGGACCTCAAGAGCATTCTCATCGTG
GTGGTGGTGGGATCGCTGTCCCAGTATCAGCTGATGAGACATGAGACCATC---AGAGGG
TTTCTGCAAAAGCAACAGTACCTGAGGTGGCCTGAAGACCTCCAGGATGTTGGCTGGTTT
CTCGATAAACTCTCCGGATGCATTCTAAAGGAAGAAAAGGGAAAGAA------AAGAAGC
AGTGCCATCCAGTTGCGAACCATAGCAACCATTTCC
>Rrupicapra_JQ811845.1
ATGGGAGATTGCCTTGACCTTCTCTTAGGAGTCRTACTCCTGACCAATCCTGCACTTGGA
ATTTCTTCCTGCTTCTTCGATGGTTGGAGAGCCCTCTATCTTTCCTGTAACCTCACCCAA
GTGCCCCAGGTCCCCAATACC---ACCAAGAGCCTCCTGCTCAGCTTCAACTATATCAGG
ACAGTCAGAACTACATCCTTCCCCTTCCTGGAGCAGTTGCAGCTGCTGGAGCTGGGAACT
CAGTTTACTTCCTTGACCATTAACAGAGAAGCCTTCCGAAACCTGCCCAATCTCAGGATC
CTGGACCTGGGTGGAAGTCAGATAGACTTCTTGCATCCAGACGCTTTTCAGGGACTGCCC
CACCTCACTGAACTTCGACTGTTTTTCTGTGGTCTCTCCGATGCTGTATTAAAAGATGGT
TATTTCAGAAATTTGGCATCTTTGACTCGCTTGGACCTATCCAAAAATCAAATTCAGAGT
CTTTATCTTCATCCCTCTTTCCGGGAACTGAATTCCTTGAAGTCCATTGATTTTTCCCTC
AACCAAATACCTATTGTATGTGAGCAGGAGTTCAAACCCCTCCAAGGGAAAACACTCTCC
TTCTTAAGCCTTGCTGATAACCATTTGTACAGC------AGGGTCTCAGTGGACTGGAAG
AAGTGTCTGAACCCATTCAGAAACATGGTCCTGGAAACCCTAGATGTTTCTGGCAATGGC
TGGGGGGTGGACATCATGAGAAACTTCAGCAATGCCATCAATGGGAGCCAGATTTTCTCT
TTGGTTCTTACCCATCACATTATGGGTTCTTCRTTTGGCTTCTCCAACCTGAAGGATCCT
GACCAGCACACCTTTGCTGGGCTAGCCAGGAGCTCGATGATACAGCTGGACATTTCACAT
GGGTATATCTTCTCCCTGAACTCCGGAGTCTTTGAAACGCTCCAGGAGCTGAAGGTCCTA
AACCTCGCCTACAACAAGATAAACAGTATTTCGAGGAATGCGTTTTATGGACTCGACAAC
CTCCAAGTTCTCAATATATCATATAACCTTCTTGGGGAATTATATAATCATGATTTCGAT
GGACTACCTAAGGTAGCCTATATTGACCTGCAGAAGAATCACATTGGGATCATTCAGGAC
AAAACATTCAAATTCCTGGGGAAATTAAATACCCTGGACCTCCGGGATAATGCTCTTAAA
ACAATTTATTTTCTTCCAAGCATTCCTAATATCTTCTTGGGTGGCAATAAGCTGGTGACT
TTGCCA---AACATCCCACTTACAGCCAATTTGATCCAATTATCAGAGAATAGGCTAGAA
AATCTGAATGATCTCTACTTCCTTCTCCAGGTACCTCATCTCCAGATTCTCATTTTAAAT
CAAAATCGCTTTTCCTTTTGT---CTGCAAAAC---CATGCC---------CCTTCAGAG
AATCCCAGCCTAGAAAAGCTTTTCCTTGGAGAAAATATGTTGCAACTTGCCTGGGAAACC
GAGTCATGTTGGGATATTTTTAAGGGGCTTTCTCATCTCCAACTCCTCTATCTGAATAAA
AACTACCTGAATTTCCTTCCACCAGGAGTATTTCATCATCTGACTGCACTGAGGGGACTC
AGCCTCAAAGACAACAGGCTGACTGTTCTTTCTCCTGGCGACTTACCTGCTAACTTAGAG
ATCCTGGATATATCTGGAAACCAGCTCCTGTCTCCTGATCCTGATTTATTTGCATCACTG
AGTGCCATGGACATAACTCATAACAAATTCATCTGTGATTGTGAACTTAGTGCTTTTATC
CATTGGGTCAATCAAACCAATATCACAATATCTGGGTCTCCAGCAGACATGTACTGCATG
TACCCAAACTCTCTGGCTGGGGTTTCCATTTACAGTCTTTCCACAGAAGGTTGTGAAGAA
GAAGAATTTTTAGAGTCCCTAAAGTTTTCCCTTTTCATCTTGTTCACTTTCACCTTGACC
CTGTTCCTCGTGATCATCCTCATGGTTACAAAGTTCCGGGGGTTTTGT---TTCATCTGT
TATAAGAAAGCCCAGAGTCTGCTGTTCAAGGACCCC---ATCAAGGGAAGAGAATCAGAT
ACATACAAATACGATGCCTATTTGTGCTTCAGTAGCAAAGACTTTGAATGGGTGCAGAAT
GCTTTGCTCAAACACCTGGATGTCCAGTACAGCAGCCAGAACATATTTAACCTGTGCTTT
GAAGAAAGAGACTTTATGCCCGGGGAAAACCACATCGCCAACATCCAGGATGCYGTGTGG
AGCAGCAGGAAGACTGTCTGTCTCGTGAGCAGACACTTCCTTAGAGACGGGTGGTGCCTC
GAAGCCTTCAGTTACGCCCAGAGCAGGTGCTTAGCTGACCTCAACAGCGCCCTCATCATG
GTGGTGGTGGGGTCCCTGTCCCAGTTCCATCTGATGAAGCATCAGTCCATC---AGAGGG
TTCGTCCAGAAACGGCAGTACTTGAGGTGGCCTGAGGATCTCCAGGATGTTGACTGGTTT
CTCAGTAAACTCTCTCAATGCATTCTAAAG------------------------------
------------------------------------
>Chircus_KF731670.1
ATGGGAGACTGCCTTGACCTTCTCTTAGGAGTCGTACTCCTGACCAGTCCTGCACTTGGA
ATTTCTTCCTGCTTCTTCAATGGTTGGAGAGCCCTCTATCTTTCCTGCAACCTCACCCAA
GTGCCCCAGGTCCCCAACACC---ACCAAGAGCCTCCTGCTCAGCTTCAACTATATCAGG
ACAGTCAGAACCACATCCTTCCCCTTCCTGGAGCAGTTGCAGCTGCTGGAGCTGGGAACT
CAGTTTACTTCCTTGACCATTTACAGAGAAGCCTTCCGAAACCTGCCCAATCTCAGGATC
CTGGACCTGGGTGGAAGTCAGATAGAATTCTTGCATCCAGACGCTTTTCAGGGACTGCCC
CACCTCACTGAACTTCGACTGTTTTTCTGTGGTCTCTCTGATGCTGTATTAAAAGATGGT
TATTTCAGAAATTTGGCATCTTTGACTCGCTTGGACCTATCCAAAAATCAAATTCAGAGT
CTTCATCTTCATCCCTCTTTCCGGGAACTGAATTCCTTGAAGTCCATTGATTTTTCCCTC
AACCAAATACCTATTGTATGTGAGCAGGAGTTCAAACCCCTCCAAGGGAAAACACTCTCC
TTCTTAAGCCTTGCTGATAACCACTTGTACAGC------AGGGTGTCAGTGGACTGGAAG
AGGTGTCTGAACCCATTCAGAAACATGGTCCTGGAAACCCTAGATGTTTCTGGCAATGGC
TGGGGGGTGGACATCATGAGAAACTTCAGCAATGCCATCAATGGGAGCCAGATTTTCTCT
TTGGTTCTTACCCATCACATTATGGGTTCTTCGTTTGGCTTCTCCAACCTGAAGGATCCT
GACCAGCACACCTTTGCTGGGCTAGCCAGGAGCTCGATGATACAGCTGGACATTTCACAT
GGGTATATCTTCTCCCTGAACTCCGGAGTCTTTGAAACGCTCCAGGAGCTGAAGGTCCTA
AACCTCGCCTACAACAAGATAAACAGTATTTTGAGGAATGCGTTTTATGGACTCGACAAC
CTCCAAGTTCTCAATATATCATATAACCTTCTTGGGGAATTATATAATCATGATTTCGAT
GGACTACCTAAGGTAGCCTATATTGACCTGCAGAAGAATCACATTGGGATCATTCAGGAC
AAAACATTCAAATTCCTGGGGAAATTAAATACCCTGGACCTCCGGGATAATGCTCTTAAA
ACAATTTATTTTCTTCCAAGCATTCCTAATATCTTCTTGGGTGGCAATAAGCTGGTGACT
TTGCCA---AACATCCCACTTACAGCCAATTTCATCCAATTATCAGAGAATAGGCTAGAA
AATCTGAATGATCTCTACTTCCTTCTCCAGGTACCTCATCTCCAGATTCTCATTTTAAAT
CAAAATCGCTTTTCCTTTTGT---CCGCAAAAC---CATGCC---------CCTTCAAAG
AATCCCAGCCTAGAAAAGCTTTTCCTTGGAGAAAATATGTTGCAACTTGCCTGGGAAACC
GAGTCATGTTGGGATATTTTTAAGGGGCTTTCTCATCTCCAACTCCTCTATCTGAATAAA
AACTACCTGAATTTCCTTCCACCAGGAGTATTTCATCATCTGACTGCACTGAGGGGACTC
AGCCTCAAAGACAACAGGCTGACTGTTCTTTCTCCTGGTGACTTACCTGCTAACTTAGAG
ATCCTGGATATATCTGGAAACCAGCTCCTATCTCCTGATCCTGATTTATTTGCATCACTG
AGTGCCATGGACATAACTCATAACAAATTCATCTGTGATTGTGAACTTAGTGCTTTTATC
CATTGGGTCAATCAAACCAATATCACAATATCTGGGTCTCCAGCAGACATGTACTGCATG
TACCCAAACTCTCTGGCTGGGGTTTCCATTTATAGTCTTTCCACAGAAGGTTGCGAAGAA
GAAGAATTTTTAGAGTCCCTGAAGTTTTCCCTTTTCATCTTGTTCACTGTCACCTTGACT
CTGTTCCTCGTGATCACCCTCACGGTTACAAAGTTCCGGGGGTTTTGT---TTCATCTGT
TATAAGAAAGCCCAGAGTCTGCTGTTCAAGGACCCC---ATCAAGGGAAGAGAATCAGAT
ACATACAAATACGATGCCTATTTGTGCTTCAGTAGCAAAGACTTTGAATGGGTGCAGAAC
GCTTTGCTCAAACACCTGGATGTCCAGTACAGCAGCCAGAACAGATTTAACCTGTGCTTT
GAAGAAAGAGACTTTATGCCCGGGGAAAACCACATCGCCAACATCCAGGATGCCGTGTGG
AGCAGCAGGAAGACTGTCTGTCTCGTGAGCAGACACTTCCTTAGAGACGGGTGGTGCCTC
GAAGCCTTCAGTTACGCCCAGAGCAGGTGCTTAGCTGACCTCAATGGCGCCCTCATCATG
GTGGTGGTGGGGTCCCTGTCCCAGTTCCATCTGATGAAGCATCAGTCCATC---AGAGGG
TTCGTCCAGAAACGGCAGTACTTGAGGTGGCCTGAGGATCTCCAGGATGTTGACTGGTTT
CTCAATAAACTCTCTCAATGCATTCTAAAG------------------------------
------------------------------------
>Bbubalis_GU903502.1
ATGGGAGACTGCCTTGACCTTCTCTTAGGAGTTGTACTCCTGACCAGTCCTGCACTTGGA
ATTTCTTCCTGCTTCTTCGATGGTTGGAGAGCCATCTATCTTTCCTGCAACCTCACCCAA
GTGCCCCAGGTCCCCAACACC---ACCAAGAGCCTCCTGCTCAGCTTCAACTATATCAGG
ACAGTCACAACCGCATCCTTCCCCTTCCTGGAGCAGTTGCAGCTGCTGGAGCTGGGAACT
CAGTTTACCCCCTTGACCATTTACAGAGAAGCCTTCCGAAACCTGCCCAATCTCAGGATC
CTAGACCTGGGTGGAAGTCAGATAGACTTCTTGCATCCAGATGCTTTTCAGGGACTGCCC
CACCTCACTGAACTTCGACTGTTTTTCTGTGGTCTCTCCGATGCTGTATTAAAAGATGGT
TATTTCAGAAATTTGGCATCTTTGACTCACTTGGACCTATCCAAAAATAAAATTCAGAGT
CTTTACCTTCATCCCTCATTCCGGGAACTGAATTCCTTGAAGTCCATTGATTTTTCCCTC
AACCAAATACCTATTGTATGTGAGCAGGAGTTCAAACCCCTCCAAGGGAAAACACTCTCC
TTCTTAAGCCTTGCTGATAACCACCTGTACAGC------AGGGTCTCAGTGGACTGGAAG
AAGTGTCTGAACCCATTCAGAAACATGGTCCTGGAAACCCTAGATGTTTCTGGCAATGGC
TGGGGGGTGGACATCATGAGAAACTTCAGCAATGCCATCAATGGGAGCCAGATTTTCTCT
TTGGTTCTTACTCATCACATTATGGGTTCTTCATTTGGCTTCTCCAACCTGAAGGATCCT
GACTACCACACCTTTGCTGGGCTGGCCAGGAGCTCGATGATACAGCTGGACATTTCACAT
GGGTATATCTTCTCCCTGAACTTCCGAGTCTTTGAGACACTCCAGGAGCTGAAGGAACTA
AACCTCGCCTACAACAAGATAAACAGTATTTCGAGGAATGCGTTTTATGGACTCGACAAC
CTCCAAGTTCTCAATATATCATATAACCTTCTTGGGGAATTATATAATTATGATTTCGAT
GGACTACCTAAGGTGGCCTATATTGACCTGCAGAAGAATCACATTGGGATCATTCAGGAC
AAAACATTCAAATTCCTGGGGAAATTAAATACCTTGGACCTCCGGGATAATGCTCTTAAA
ACAATTTATTTTCTTCCAAGCATTCCTAATATCTTCTTAAGTGGCAATAAGCTGATGACT
TTGCCA---AATATCCCACTTACAGCCAATTTCATCCAATTATCAGAGAATAGGCTAGAA
AATCTGAATGATCTCTACTTCCTTCTCCAGGTACCTCATCTCCAGATTCTCATTTTAAAT
CAAAATCGCTTTTCCTTTTGT---CACCAAAAC---CATGCC---------CCTTCAGAG
AATTCCAGCCTAGAAAAGCTTTACCTTGGAGAAAATATGTTGCAACTTGCCTGGGAAACT
GGGTCATGTTGGGATATTTTTAAGGGGCTTTCTCATCTCCAACTCCTCTATCTAAATAAA
AACTACCTGAATTTCCTTCCACCAGGAGTATTTCATCATCTGACTGCACTGAGGGGACTC
AGCCTCAAAGACAACAGGCTGACTGTTCTTTTTCCTGGCGACTTACCTGCTAACTTAGAG
ATCCTGGATATATCTGGAAACCAGCTCCTCTCTCCTGATCCTGATTTATTTGCATCACTG
AGTGCCATAGACATAACTCATAACAATTTCATCTGTGAGTGTGAACTTAGTGCTTTTATC
CATTGGCTCAATCAAACCAATATCACAATAGCTGGATCTCCAGCAGACATGTACTGCATG
TACCCAAACTCTCTGGCTGGGGTTTCCATTTACAGTCTTTCCACAGAAAGTTGTGAAGAA
GAAGAAGTTTTAGAGTCCCTAAAGTTTTCCCTTTTCATCTTGGTCACTGTCACCTTGACT
GTGTTCCTCGTGATCACCCTCACGGTTACTAAGTTCAGGGGGTTTTGG---TTCATCTGT
TATAAGAAAGCCCAGAGTCTGCTGTTCAAGGACCCC---ATCAAGGGAAGAGAATCAGAT
ATGTACAAATACGATGCCTATTTGTGCTTCAGTAGCAAAGACTTTGAATGGGTGCAGAAT
GCTTTGCTCAAACACCTGGATGTCCAGTACAACAGCCAAAACAGATTTAACCTGTGCTTT
GAAGAAAGAGACTTTATGCCTGGGGAAAACCACATTGCCAACATCCAGGATGCCGTGTGG
AGCAGCAGAAAGACTGTCTGTCTCGTGAGCAGACACTTCCTTAGAGACGGGTGGTGCCTC
GAAGCCTTCAGTTATGCCCAGAGCAGGTGCTTAGCTGACCTCAGTGGCGCCCTCATCATG
GTGGTGGTGGGGTCCCTGTCCCAGTTCCATCTGATGAAGCATCAGTCCATC---AGAGGG
TTCGTCCAGAAACGGCAGTACTTGAGGTGGCCTGAGGATCTCCAGGATGTTGACTGGTTT
CTCAATAAACTCTCTCAATGCATTCTAAAG------------------------------
------------------------------------
>Btaurus_JQ805125.1
ATGGGAGACTGCCTTGACCTTCTCTTAGGAGTCGTACTCCTGACCAGTCCTGCACTTGGA
ATGTCTTCCTGCTTCTTTGATGGTTGGAGAGCCATCTATCTTTCCTGCAACCTCACCCAA
GTGCCCCAGGTCCCCAACACC---ACCAAGAGCCTCCTGCTCAGCTTCAACTATATCAGG
ACAGTCACAACCGCATCCTTCCCCTTCCTGGAGCAGTTGCAGCTGCTGGAGCTGGGAACT
CAGTTTACCCCCTTGACAATTTACAGAGAAGCCTTCCGAAACCTGCCCAATCTCAGGATC
CTAGACCTGGGTGGAAGTCAGATAAACTTCTTGCATCCAGATGCTTTTCAGGGACTGCCC
CACCTCACTAAACTTCGACTGTTTTCCTGTGGTCTCTCCGATGCTGTATTAAAAGATGGT
TATTTCAGAAATTTGGCATCTTTGACTCACTTGGACCTATCCAAAAATAAAATTCAGAGT
CTTTACCTTCATCCCTCATTCCGGGAACTGAATTCCTTGAAGTCCATTGACTTTTCCTTC
AACAAAATACCTATTGTATGTGAGCAGGAGTTCAAACCCCTCCAAGGGAAAACACTCTCC
TTCTTAAGCCTTGCTGATAACCAGCTGTACAGC------AGGGTCTCAGTGGACTGGAAC
AAGTGTCTGAACCCATTCAGAAACATGGTCCTGGAAACCCTAGATGTTTCTGGCAATGGC
TGGGGGGTGGACATCATGAGAAACTTCAGCAATGCCATCAATGGGAGCCAGATTTTCTCT
TTGGTTCTTACTCGTCACATTATGGGTTCTTCATTTGGCTTCTCCAACCTGAAGGATCCT
GACTACCACACCTTTGCTGGGCTGGCCAGGAGCTCGATGATACAGCTGGACATTTCACAT
GGGTATATCTTCTCCCTGAACTTCCGAATCTTTGAGACACTCCAGGAGCTGAAGGTCCTA
AACCTCGCCTACAACAAGATAAACAGTATTTCGAGGAATGCGTTTTATGGACTCGACAAC
CTCCAAGTTCTCAATATATCATATAACCTTCTTGGGGAATTATATAATTATGATTTCGAT
GGACTACCTAAGGTGGCCTATATTGACCTGCAGAAGAATCACATTGGGATCATTCAGGAC
AAAACATTCAAATTCCTGGGGAAATTAAATACCTTGGACCTCCGGGATAATGCTCTTAAA
ACAATTTATTTTCTTCCAAGCATTCCTAATATCTTCTTAAGTGGCAATAAGCTGATGACT
TTGCCA---AACATCCCACTTACAGCCAATTTCATCCAATTATCAGAGAATAGGCTAGAA
AATCTGAATGATCTCTACTTCCTTCTCCAGGTACCTCATCTCCAGATTCTCATTTTAAAT
CAAAATCGCTTTTCCTTTTGT---CACCAAAAC---CATGCC---------CCTTCAGAG
AATTCCAGCCTAGAAAAGCTTTTCCTTGGAGAAAATATGTTGCAGCTTGCCTGGGAAACT
GGGTCATGTTGGGATATTTTTAAGGGGCTTTCTCATCTCCAACTCCTCTATCTAAATAAA
AACTACCTGAATTTCCTTCCACCAGGAGTATTTCATCATCTGACTGCACTGAGGGGACTC
AGCCTCAAAGACAACAGGCTGACTGTTCTTTTTCCTGGCGACTTACCTGCTAACTTAGAG
ATCCTGGATATATCTGGAAACCAGCTCCTCTCTCCTGATCCTGATTTATTTGCATCACTG
AGTGCCATAGACATAACTCATAACAATTTCATCTGTGAGTGTGAACTTAGTGCTTTTATC
CATTGGCTCAATCAAACCAATATCACAATAGCTGGGTCTCCAGCAGACATGTACTGCATG
TACCCAAACTCTCTGGCTGGGGTTTCCATTTACAGTCTTTCCACAGAAAGTTGTGAAGAA
GAAGAAGTTTTAGAGTCCCTAAAGTTTTCCCTTTTCATCTTGGTCACTGTCACCTTGACT
CTGTTCCTCGTGATCACCCTCGCGGTTACTAAGTTCAGGGGGTTTTGT---TTCATCTGT
TATAAGAAAGCCCAGAGTCTGCTGTTCAAGGACCCC---ATCAAGGGAAGAGAATCAGAT
ACGTACAAATACGATGCCTATTTGTGCTTCAGTAGCAAAGACTTTGAATGGGTGCAGAAC
GCTTTGCTCAAACACCTGGATGTCCAGTACCACAGCCAAAACAGATTTAACCTGTGCTTT
GAAGAAAGAGACTTTATGCCGGGGGAAAACCACATTGCCAACATCCAGGATGCTGTGTGG
AGCAGCAGAAAGATTGTCTGTCTCGTGAGCAGACACTTCCTTAGAGACGGGTGGTGCCTC
GAAGCCTTCAGTTATGCCCAGAGCAGGTGCTTAGCTGACCTCAATGGCGCCCTCATCATG
GTGGTGGTGGGGTCCCTGTCCCAGTTCCATCTGATGAGGCATCAGTCCATC---AGAGGG
TTCGTCCAGAAACGGCAGTACTTGAGGTGGCCTGAGGATCTCCAGGATGTTGACTGGTTT
CTCAATAAACTCTCTCAATGCATTCTAAAG------------------------------
------------------------------------
>Bindicus_GQ866979.1
ATGGGAGACTGCCTTGACCTTCTCTTAGGAGTCGTACTCCTGACCAGTCCTGCACTTGGA
ATGTCTTCCTGCTTCTTTGATGGTTGGAGAGCCATCTATCTTTCCTGCAACCTCACCCAA
GTGCCCCAGGTCCCCAACACC---ACCAAGAGCCTCCTGCTCAGCTTCAACTATATCAGG
ACAGTCACAACCGCATCCTTCCCCTTCCTGGAGCAGTTGCAGCTGCTGGAGCTGGGAACT
CAGTTTACCCCCTTGACAATTTACAGAGAAGCCTTCCGAAACCTGCCCAATCTCAGGATC
CTAGACCTGGGTGGAAGTCAGATAAACTTCTTGCATCCAGATGCTTTTCAGGGACTGCCC
CACCTCACTAAACTTCGACTGTTTTCCTGTGGTCTCTCCGATGCTGTATTAAAAGATGGT
TATTTCAGAAATTTGGCATCTTTGACTCACTTGGACCTATCCAAAAATAAAATTCAGAGT
CTTTACCTTCATCCCTCATTCCGGGAACTGAATTCCTTGAAGTCCATTGACTTTTCCTTC
AACAAAATACCTATTGTATGTGAGCAGGAGTTCAAACCCCTCCAAGGGAAAACACTCTCC
TTCTTAAGCCTTGCTGATAACCAGCTGTACAGC------AGGGTCTCAGTGGACTGGAAC
AAGTGTCTGAACCCATTCAGAAACATGGTCCTGGAAACCCTAGATGTTTCTGGCAATGGC
TGGGGGGTGGACATCATGAGAAACTTCAGCAATGCCATCAATGGGAGCCAGATTTTCTCT
TTGGTTCTTACTCGTCACATTATGGGTTCTTCATTTGGCTTCTCCAACCTGAAGGATCCT
GACTACCACACCTTTGCTGGGCTGGCCAGGAGCTCGATGATACAGCTGGACATTTCACAT
GGGTATATCTTCTCCCTGAACTTCCGAATCTTTGAGACACTCCAGGAGCTGAAGGTCCTA
AACCTCGCCTACAACAAGATAAACAGTATTTCGAGGAATGCGTTTTATGGACTCGACAAC
CTCCAAGTTCTCAATATATCATATAACCTTCTTGGGGAATTATATAATTATGATTTCGAT
GGACTACCTAAGGTGGCCTATATTGACCTGCAGAAGAATCACATTGGGATCATTCAGGAC
AAAACATTCAAATTCCTGGGGAAATTAAATACCTTGGACCTCCGGGATAATGCTCTTAAA
ACAATTTATTTTCTTCCAAGCATTCCTAATATCTTCTTAAGTGGCAATAAGCTGATGACT
TTGCCA---AACATCCCACTTACAGCCAATTTCATCCAATTATCAGAGAATAGGCTAGAA
AATCTGAATGATCTCTACTTCCTTCTCCAGGTACCTCATCTCCAGATTCTCATTTTAAAT
CAAAATCGCTTTTCCTTTTGT---CACCAAAAC---CATGCC---------CCTTCAGAG
AATTCCAGCCTAGAAAAGCTTTTCCTTGGAGAAAATATGTTGCAGCTTGCCTGGGAAACT
GGGTCATGTTGGGATATTTTTAAGGGGCTTTCTCATCTCCAACTCCTCTATCTAAATAAA
AACTACCTGAATTTCCTTCCACCAGGAGTATTTCATCATCTGACTGCACTGAGGGGACTC
AGCCTCAAAGACAACAGGCTGACTGTTCTTTTTCCTGGCGACTTACCTGCTAACTTAGAG
ATCCTGGATATATCTGGAAACCAGCTCCTCTCTCCTGATCCTGATTTATTTGCATCACTG
AGTGCCATAGACATAACTCATAACAATTTCATCTGTGAGTGTGAACTTAGTGCTTTTATC
CATTGGCTCAATCAAACCAATATCACAATAGCTGGGTCTCCAGCAGACATGTACTGCATG
TACCCAAACTCTCTGGCTGGGGTTTCCATTTACAGTCTTTCCACAGAAAGTTGTGAAGAA
GAAGAAGTTTTAGAGTCCCTAAAGTTTTCCCTTTTCATCTTGGTCACTGTCACCTTGACT
CTGTTCCTCGTGATCACCCTCGCGGTTACTAAGTTCAGGGGGTTTTGT---TTCATCTGT
TATAAGAAAGCCCAGAGTCTGCTGTTCAAGGACCCC---ATCAAGGGAAGAGAATCAGAT
ACGTACAAATACGATGCCTATTTGTGCTTCAGTAGCAAAGACTTTGAATGGGTGCAGAAC
GCTTTGCTCAAACACCTGGATGTCCAGTACCACAGCCAAAACAGATTTAACCTGTGCTTT
GAAGAAAGAGACTTTATGCCGGGGGAAAACCACATTGCCAACATCCAGGATGCTGTGTGG
AGCAGCAGAAAGATTGTCTGTCTCGTGAGCAGACACTTCCTTAGAGACGGGTGGTGCCTC
GAAGCCTTCAGTTATGCCCAGAGCAGGTGCTTAGCTGACCTCAATGGCGCCCTCATCATG
GTGGTGGTGGGGTCCCTGTCCCAGTTCCATCTGATGAGGCATCAGTCCATC---AGAGGG
TTCGTCCAGAAACGGCAGTACTTGAGGTGGCCTGAGGATCTCCAGGATGTTGACTGGTTT
CTCAATAAACTCTCTCAATGCATTCTAAAG------------------------------
------------------------------------
>Bbison_XM_010852829.1
ATGGGAGACTGCCTTGACCTTCTCTTAGGAGTCGTACTCCTGACCAGTCCTGCACTTGGA
ATGTCTTCCTGCTTCTTTGATGGTTGGAGAGCCATCTATCTTTCCTGCAACCTCACCCAA
GTGCCCCAGGTCCCCAACACC---ACCAAGAGCCTCCTGCTCAGCTTCAACTATATCAAG
ACAGTCACAACCGCATCCTTCCCCTTCCTGGAGCAGTTGCAGCTGCTGGAGCTGGGAACT
CAGTTTACCCCCTTGACAATTTACAGAGAAGCCTTCCGAAACCTGCCAAATCTCAGGATC
CTAGACCTGGGTGGAAGTCAGATAGACTTCTTGCATCCAGATGCTTTTCAGGGACTGCCC
CACCTCAGTAAACTTCGACTGTTTTCCTGTGGTCTCTCCGATGCTGTATTAAAAGATGGT
TATTTCAGAAATTTGGCATCTTTGACTCACTTGGACCTATCCAAAAATAAAATTCAAAGT
CTTTACCTTCATCCCTCATTCCAGGAACTGAATTCCTTGAAGTCCATTGACTTTTCCTTC
AACAAAATACCTATTGTATGTGAGCAGGAGTTCAAACCCCTCCAAGGGAAAACACTCTCC
TTCTTAAGCCTTGCTGATAACCACCTGTACAGC------AGGGTCTCAGTGGACTGGAAC
AAGTGTCTGAACCCATTCAGAAACATGGTCCTGGAAACCCTAGATGTTTCTGGCAATGGC
TGGGGGGTGGACATCATGAGAAACTTCAGCAATGCCATCAATGGGAGCCAGATTTTCTCT
TTGGTTCTTACTCGTCACATTATGGGTTCTTCATTTGGCTTCTCCAACCTGAAGGATCCT
GACTACCACACCTTTGCTGGGCTGGCCAGGAGCTCAATGATACAGCTGGACATTTCACAT
GGGTATATCTTCTCCCTGAACTTCCGAATCTTTGAGACACTCCAGGAGCTGAAGGTCCTA
AACCTCGCCTACAACAAGATAAACAGTATTTCGAGGAATGCGTTTTATGGACTCGACAAC
CTCCAAGTTCTCAATATATCATATAACCTTCTTGGGGAATTATATAATTATGATTTCGAT
GGACTACCTAAGGTGGCCTATATTGACCTGCAGAAGAATCACATTGGGATCATTCAGGAC
AAAACATTCAAATTCCTGGGGAAATTAAATACCTTGGACCTCCGGGATAATGCTCTTAAA
ACAATTTATTTTCTTCCAAGCATTCCTAATATCTTCTTAAGTGGCAATAAGCTGATGACT
TTGCCA---AACATCCCACTTACAGCCAATTTCATCCAATTATCAGAGAATAGGCTAGAA
AATCTGAATGATCTCTACTTCCTTCTCCAGGTACCTCATCTCCAGATTCTCATTTTAAAT
CAAAATCGCTTTTCCTTTTGT---TACCAAAAC---CATGCC---------CCTTCAGAG
AATTCCAGCCTAGAAAAGCTTTTCCTTGGAGAAAATATGTTGCAGCTTGCCTGGGAAACT
GGGTCATGTTGGGATATTTTTAAGGGGCTTTCTCATCTCCAACTCCTCTATCTAAATAAA
AACTACCTGAATTTCCTTCCACCAGGAGTATTTCATCATCTGACTGCACTGAGGGGACTC
AGCCTCAAAGACAACAGGCTGACTGTTCTTTTTCCTGGCGACTTACCTGCTAACTTAGAG
ATCCTGGATATATCTGGAAACCAGCTCCTCTCTCCTGATCCTGATTTATTTGCATCACTG
AGTGCCATAGACATAACTCATAACAATTTTATCTGTGAGTGTGAACTTAGTGCTTTTATC
CATTGGCTCAATCAAACCAATATCACAATAGCTGGGTCTCCAGCAGACATGTACTGCATG
TACCCAAACTCTCTGGCTGGGGTTTCCATTTACAGTCTTTCCACAGAAAGTTGTGAAGAA
GAAGAAGTTTTAGAGTCCCTAAAGTTTTCCCTTTTCATCTTGGTCACTGTCACCTTGACT
CTGTTCCTCGTGATCACCCTCGCGGTTACTAAGTTCAGGGGGTTTTGT---TTCATCTGT
TATAAGAAAGCCCAGAGTCTGCTGTTGAAGGACCCC---ATCAAGGGAAGAGAATCAGAT
ATGTACAAATACGATGCCTATTTGTGCTTCAGTAGCAAAGACTTTGAATGGGTGCAGAAC
GCTTTGCTCAAACACCTGGATGTCCAGTACAACAGCCAAAACAGATTTAACCTGTGCTTT
GAAGAAAGAGACTTTATGCCCGGGGAAAACCACATTGCCAACATCCAGGATGCTGTGTGG
AGCAGCAGAAAGATTGTCTGTCTCGTGAGCAGACACTTCCTTAGAGACGGGTGGTGCCTC
GAAGCCTTCAGTTATGCCCAGAGCAGGTGCTTAGCTGACCTCAATGGCGCCCTCATCATG
GTGGTGGTGGGGTCCCTGTCCCAGTTCCATCTGATGAGGCATCAGTCCATC---AGAGGG
TTCGTCCAGAAACGGCAGTACTTGAGGTGGCCTGAGGATCTCCAGGATGTTGACTGGTTT
CTCAATAAACTCTCTCAATGCATTCTAAAG------------------------------
------------------------------------
>Oaries_NM_001135926.1
ATGGGAGACTGCCTTGACCTTCTCTTAGGAGTCGTACTCCTGACCCGTCCTGCACTTGGA
ATTTCTTCCTGCTTCTTCGATGGTTGGAGAGCCATCTATCTTTCCTGCAACCTCACCCAA
GTGCCCCAGGTCCCCAACACC---ACCAAGAGCCTCCTGCTCAGCTTCAACTATATCAGG
ACAGTCAGAACCACATCCTTCCCCTTCCTGGAGCAGTTGCAGCTGCTGGAGCTGGGAACT
CAGTTTACTTCCTTGACCATTTACAGAGAAGCCTTCCGAAACCTGCCCAATCTCAGGATC
CTGGACCTGGGTGGAAGTCAGATAGACTTCTTGCATCCAGACGCTTTTCAGGGACTGCCC
CACCTCACTGAACTTCGACTGTTTTTCTGTGGTCTCTCCGATGCTGTATTAAAAGATGGT
TATTTCAGAAATTTGGCATCTTTGACTCGCTTGGACCTATCCAAAAATCAAATTCAGAGT
CTTCATCTTCATCCCTCTTTCCGGGAACTGAATTCCTTGAAGTCCATTGATTTTTCCCTC
AACCAAATACCTATTGTATGTGAGCAGGAGTTCAAACCCCTCCAAGGGAAAACACTCTCC
TTCTTAAGCCTTGCTGATAACCACTTGTACAGC------AGGGTGTCAGTGGACTGGAAG
AGGTGTCTGAACCCATTCAGAAACATGGTCCTGGAAACCCTAGATGTTTCTGGCAATGGC
TGGGGGGTGGACATCATGAGAAACTTCAGCAATGCCATCAATGGGAGCCAGATTTTCTCT
TTGGTTCTTACCCATCACATTATGGGTTCTTCGTTTGGCTTCTCCAACCTGAAGGATCCT
GACCAGCACACCTTTGCTGGGCTAGCCAGGAGCTCGATGATACAGCTGGACATTTCACAT
GGGTATATCTTCTCCCTGAACTCCAGAGTCTTTGAAACGCTCCAGGAGCTGAAGGTCCTA
AACCTCGCCTACAACAAGATAAACAGTATTTCGAGGAACGCGTTTTATGGACTCGACAAC
CTCCAAGTTCTCAATATATCATATAACCTTCTTGGGGAATTATATAATCATGATTTCAAT
GGACTACCTAAGGTAGCCTATATTGACCTGCAGAAGAATCACATTGGGATCATTCAGGAC
AAAACATTCAAATTCCTGGGGAAATTAAATACCCTGGACCTCCGGGATAATGCTCTTAAA
ACAATTCATTTTCTTCCAAGCATTCCTAATATCTTCTTGGGTGGCAATAAGCTGGTGACT
TTGCCA---AACATCCCACTTACAGCCAATTTGATCCAATTATCAGAGAATAGGCTAGAA
AATCTGAATGATCTCTACTTCCTTCTCCAGGTACCTCATCTCCAGATTCTCATTTTAAAT
CAAAATCGCTTTTCCTTTTGT---CCACAAAAC---CATGCC---------CCTTCAGAG
AATCCCAGCCTAGAAAAGCTTTTCCTTGGAGAAAATATGTTGCAACTTGCCTGGGAAACC
AAGTCATGTTGGGATATTTTTAAGGGGCTTTCTCATCTCCAACTCCTCTATCTGAATCAA
AACTACCTGAATTTCCTTCCACCAGGAGTATTTCATCATCTGACTGCACTGAGGGGACTC
AGCCTCAGAGACAACAGGCTGACTGTTCTTTCTCCTGGCGACTTACCTGCTAACTTAGAG
ATCCTGGATATATCTGGAAACCAGCTCCTCTCTCCTGATCCTGATTTATTTGCATCACTG
AGTGCCATGGACATAACTCATAACAAATTCATCTGTGATTGTGAACTTAGTGCTTTTATC
CATTGGGTCAATCAAACCAATATCACAATATCTGGGTCTCCAGCAGACATGTACTGCATG
TACCCAAACTCTCTGGCTGGGGTGTCCATTTACAGTCTTTCCACAGAAGGTTGTGAAGAA
GAAGAATTTTTAGAGTCCCTGAAGTTTTCCCTTTTCATCTTATTCACTGTCACCTTGACT
CTGTTCCTCGTGATCATCCTCATGGTTACAAAGTTCCGGGGGTTTTGT---TTCATCTGT
TATAAGAAAGCCCAGAGTCTGCTGTTCAAGGACCCC---ATCAAGGGAAGAGAATCAGAT
ACATACAAATACGATGCCTATTTGTGCTTCAGTAGCAAAGACTTTGAATGGGTGCAGAAC
GCTTTGCTCAAACACCTGGATGTCCAGTATAGCAACCAAAACAGATTTAACCTGTGCTTT
GAAGAAAGAGACTTTATGCCCGGGGAAAACCACATCGCCAACATCCAGGATGCCGTGTGG
AGCAGCAGGAAGACTGTCTGTCTCGTGAGCAGACACTTCCTTAGAGACGGGTGGTGCCTC
GAAGCCTTCAGTTACGCCCAGAGCAGGTGCTTAGCTGACCTCAACGGCGCCCTCATCATG
GTGGTGGTGGGGTCCCTGTCCCAGTTCCATCTGATGAAGCATCAGTCCATC---AGAGGG
TTCGTCCAGAAACGGCAGTACTTGAGGTGGCCTGAGGATCTCCAGGATGTTGACTGGTTT
CTCAATAAACTCTCTCAATGCATTCTAAAG------------------------------
------------------------------------
>Gcamelopardalis_JQ811844.1
------------------------------------------------------------
--------------------------------------------CTGCAACCTCACCCAA
GTGCCCCAGGTCCCCAACACC---ACCAAGAGCCTCCTGCTCAGCTTCAACTATATCAGG
ACAGTCACAACCACATCCTTCCCCTTCCTGGAGCAGTTGCAGCTGCTGGAGCTGGGAACT
CAGTTTACCCCCTTGACCATTTACAGAGAAGCCTTCCGAAACCTGCCCAATCTCAGGATC
CTGGACCTGGGTGGAAGTCGGATAGACTTCTTGCATCCAGATGCTTTTCAGGGACTGCCC
CACCTCATTGAACTTCGACTGTTTTTCTGTGGTCTCTCTGATGCTGTATTAAAAGATGGC
TATTTCAGAAATTTGGCATCTTTGACTCACTTGGACCTATCCAAAAATCAAATTCAGAGT
CTTTACCTTCATCCCTCATTCCGGGAACTGAATTCCTTGAAGTCCATTGATTTTTCCCTC
AACCAAATACCTATTGTATGTGAGCAAGAACTCAAACCCCTCCAAGGGAAAACACTCTCC
TTCTTAAGCCTTGCTGATAACCACCTGTACAGC------AGGGTCTCAGTGGACTGGAAG
AAGTGTCTGAACCCATTCAGAAATATGGTCCTGGAAACCCTAGATGTTTCTGGCAATGGC
TGGGGGGTGGACGTCATGAGAAACTTCAGCAATGCCATCAATGGGAGCCAGATTTTCTCT
TTGGTTCTTACCCATCATATTATGGGTTCTTCGTTTGGCTTCTCCAACCTGAAGGATCCT
GACCAGCACACCTTTGCTGGGCTGGCCAGGAGCTCGATGATACAGCTGGACATTTCACAT
GGGTATATCTTCTCCCTGAATTTCCGAGTCTTTGAGACGCTCCAGGAGCTGAAGTTCCTG
AACCTCGCCTACAACAAGATAAACACTATTTCGAGGAATGCATTTTATGGACTTGACAAC
CTTCAAGTTCTCAATATATCACATAACCTTCTTGGGGAATTATATAATTATGATTTCGAT
GGACTACCTAATGTGGCCTCTATTGACCTGCAGAAGAATCACATTGGGATCATTCAGGAC
AAAACATTTAAATTCCTGTGGAAATTAAATACCTTGGACCTCCGGGATAATGCTCTTAAA
ACAATTTATTTTCTTCCAAGCATTCCTAATATCTTTTTGGGTGGCAATAAGCTGGTGACT
TTGCCA---AACATCCCACTTAGAGCCAATTTCATCCACTTATCAGAGAATAGGCTAGAA
AATCTGAATGATCTCTACTTCCTTCTCCAGGTACCTCATCTCCAGATTCTTATTTTAAAT
CAAAATCGCTTTTCCTTTTGT---CACCAAAAC---CATGCC---------CCTTCAGAG
AATCCCAGCCTAGAAAAGCTTTTCCTTGGAGAAAATATGTTGCAACTTGCCTGGGAAGCC
GGCTCATGTTGGGATGTTTTTAAGGGGCTTTCCCATCTCCAGCTCCTCTATCTGAATAAA
AACTACCTGAATTTCCTTCCACCAGGAGTATTTCGTCATCTGACTGCACTGAGGGGACTC
AGCCTCAAAGACAACAGGCTTACTGTTCTTTCTCCTGGTGACTTACCTGCTAACTTAGAG
ATCCTGGATATATCTGGAAACCAGCTCCTCTCTCCTGATCCTGATTTATTTACATCACTG
AGTGCCGTGGACATAACTCATAACAAATTCATCTGTGAGTGTGAACTTAGTACTTTTATC
CATTGGCTCAATCAAACCAATATCACAATATTTGGGTCTCCAGCAGACATGTACTGCATG
TACCCAAACTCTCTGGCTGGGGTTTCCCTTTACAGTCTTTCCACAGAAGGTTGCGAAGAA
GAAGAAGTTTTAGAGTCCCTGAAGTTTTCCCTTTTCATCCTGGTCACTGTCACCTTGACT
CTGTTCCTCGTGGTCATCCTCACAGTTACAAAGTTCCGGGGGTTTTGT---TTCATCTGT
TATAAGAAAGCCCAGAGTCTGCTGTTCAAGGACCCC---ATCAAGGGAAGAGAATCAGAT
ACGTACAAATATGATGCCTATTTGTGCTTCAGTAGCAAAGACTTTGAATGGGTGCAGAAT
GCTTTGCTCAAACACCTGGATGTCCAGTACAGCAGCCAAAACAGATTTAACTTGTGCTTT
GAAGAAAGAGACTTTATGCCCGGGGTAAACCATATCACCAACATCCAGGATGCTGTGTGG
AGCAGCAGAAAGATTGTCTGTCTCGTGAGCAGACACTTCCTTAGAGACGGGTGGTGCCTC
GAAGCCTTCAATTACGCCCAGAGCAGGTGCTTAGCTGACCTCAATGGCGCCCTCATCATG
GTGGTGGTGGGGTCCCTGTCCCAGTTCCATCTGATGAAGCATCAGTCCATC---AGAGGG
TTCGTCCAGAAACGGCAGTACTTGAGGTGGCCTGAGGATCTCCAGGATGTTGACTGGTTT
CTCAATAAACTCTCTGAATGCATTCTAAAGAAAGAAAAGGAAAGGAA------GAAAGAC
AGT---------------------------------
>Ovirginianus_XM_020879522.1
ATGGGAGACTGCCTTGACCTTCTCTTAGGAGTCGTACTCCTGACCAGTCCTGCACTTGGA
ATTTCTTCCTGCTTCTTCAATGGTTGGAGAGCCGTCTATCTTTCCTGCAACCTCACCCAA
GTGCCCCAGGTCCCCAACACC---ACCAAGAGCCTCCTGCTCAGTTTCAACTATATCAGA
ACAGTCACAGCCACATCCTTCCCCTTCCTGGAGCAGTTGCAGCTGCTGGAGCTGGGAACT
CAGTTTACCCCCTTGACCATTTCCAGAGAAGCCTTCCGAAACCTGCCCAATCTCAGGATC
CTGGACCTGGGTGGAAGTCAGATAGACTTCTTGCATCCAGACGCTTTTCAGGGGCTGTCC
CACCTCGCTGAACTTCGACTGTTTTACTGTGGTCTCTCTGATGCTGTATTAAAAGATGGT
TATTTCAGAAATTTGGCATCTTTGACTCACTTGGACCTATCCAAAAATCAAATTCAGAGT
CTTTACCTTCATCCCTCATTCCGGGAACTGAATTCCTTGAAGTCTATTGATTTTTCCCTC
AACAATATATCTATTGTATGTGAGCACGAGCTCAAACCCCTCCAAGGGAAAACACTCTCC
TTCTTAAGCCTTGCTGCTAACCACCTCTACAGC------AGCGTCTCCATGGACTGGAAG
AAGTGTCTGAACCCATTCAGAAACATGGTCCTGGAAACACTAGATGTTTCTGGCAATGGC
TGGGGGGTGGATGTCACAAGAAACTTCAGCAATGCCATCAATGGGAGCCAGATTTTCTCT
TTGGTTCTTACCCGTCACACTATGGGGTCTTCATTTGGCTTCTCCAACCTGAAGGATCCT
GACCAGCACACCTTTGCTGGGCTGGCCAGGAGCTCGATGATACAGCTGGACATTTCACAT
GGGCATATCTTCTCCCTGAACTTCCGAGTCTTTGAGACACTCCAAGAGCTGAAGGTCCTT
AACCTCGCCTGCAACAAGATAAACAGTATTTTGAGGAATGCATTTTATGGACTTGACAAC
CTCCAAGTTCTCAACATATCACATAACCTTCTTGGGGAACTATATAATTATAATTTCGAT
GGACTACCTAAGGTGGCCTATATTGACCTGCAGAAGAATCACATTGGGATCATTCAGGAC
GAAACATTCAAATTCCTGAGGAAATTAAATACCTTGGACCTCCGGGATAATGCTCTTAAA
ACAATTTATTTTCTTCCAAGCATTCCTAATATCTTCTTGGGTGGCAATAAGCTGGTGACT
TTGCCA---AACATCCCACTTACAGCAAATTTCATCCAATTATCAGAGAATAGACTAGAA
AATCTGAATGATCTCTACTTCCTTCTCCAGGTACCTCATCTCCAGATTCTCATTTTAAAT
CAAAATCGCTTTTCCTTTTGT---CACCAAAAC---CATGCC---------CCTTCAGAG
AATCCCAGCCTAGAAAAGCTTTTCCTTGGAGAAAATATGTTGCAACTTGCCTGGGAAGCC
GGGTCATGTTGGGATGTTTTTAAGGGGCTTTCCCATCTCCAAATCCTCTATCTGAATAAA
AACTACCTGAATTTCCTTCCACCAGGAGTATTTCATCATCTGACTGCACTGAGGGGACTC
AGCCTCAAAGACAATAGACTGACTGTTCTTTCTCCTGGCGATTTACCTGCTAACTTAGAG
ATCCTGGATATATCTGGAAACCAGCTCCTCTCTCCTGATCCTGATTTATTTGCATCACTG
AGTGCCGTGGACCTAACTCATAACAAATTCATCTGTGAGTGTGAACTTAGTGCTTTTATC
CATTGGCTCAATCAAACCAACATCACAATATATGGGTCTCCAGCAGACATGTACTGCATG
TACCCAAACTCTCTGGCTGGGGTTTCCCTTTACAGTTTTTCCACAGAAGGTTGTGAAGAA
GAAGAAGTTTTAGAGTCCCTAAAGTTTTCCCTTTTCATCTTGGTCACTGTCACCTTAACT
CTGTTCCTCGTAGTCATCCTTATGGTTAAAAAGTTCCGGGGGTTTTGT---TTCATCTGT
TATAAGAAAGCCCTGAGTCTGCTGTTCAAGGACCCC---ATCAAGGGAAGAGAATCAGAT
ACGTACAAATACGATGCCTATTTGTGCTTCAGTAGCAAAGACTTTGAATGGGTGCAGAAT
GCTTTGCTCAAACACCTGGATGTCCAGTACAGCCCCCAAAACAGATTTAACTTGTGCTTT
GAAGAAAGAGACTTTATGCCCGGGGAAAACCACATCGCCAACATCCAAGATGCTGTGTGG
AGCAGCAGGAAGATTGTCTGTCTCGTGAGCAGACACTTCCTTAGGGACGGGTGGTGCCTC
GAAGCCTTCAGTTATGCCCAGAGCAGGTGCTTAGCTGACCTCAATGGCGCCCTCATCATG
GTAGTGGTGGGGTCCCTGTCCCAGTTCCATCTGATGAAGCATCAGCCCATC---AGAGGG
TTCGTCCAGAAACAGCAATACTTGAGGTGGCCTGAGGATCTCCAGGATGTCGACTGGTTT
CTCAATAAACTCTCTCAA------------------------------------------
------------------------------------
>Ccapreolus_KM488255.1
------------------------------------------------------------
------------------------TGGAGAGCTGTCTATCTTTTCTGCAACCTCACCCAA
GTGCCCCAGGTCCCCAACACC---ACCAAGAGCCTCCTGCTCAGTTTCAACTATATCAGA
ACAGTCACAGCCACATCCTTCCCCTTCCTGGAGCAGTTGCAGCTGCTGGAGCTGGGAACT
CAGTTTACCCCCTTGACCATTTCCAGAGAAGCCTTCCGAAACCTGCCCAATCTCAGGATC
CTGGACCTGGGTGGAAGTCAGATAGACTTCTTGCATCCAGACGCTTTTCAGGGGCTGTCC
CACCTCACTGAACTTCGACTGTTTTACTGTGGTCTCTCTGATGCTGTATTAAAAGATGGT
TATTTGAGAAATTTGGCATCTTTGACTCACTTGGACCTATCCAAAAATCAAATTCAGAGT
CTTTACCTTCATCCTTCATTCCGGGAACTGAATTCCTTGAAGTCCATTGATCTTTCCCTC
AACAAAATACATATTGTATGTGAGCACGAGCTCAAACCCCTCCAAGGGAAAACACTCTCC
TTCTTAAGCCTTGCTGATAACCACCTCTACAGCTACGGCAGCGTCTCTGTGGACTGGACG
AAGTGTCTGAACCCATTCAGAAACATGGTCCTGGAAACCCTAGATGTTTCTGGCAATGGC
TGGGGGGTGGATGTCACAAGAAACTTCAGCAATGCCATCAATGGGAGCCAGATTTTCTCT
TTGGTTCTTAACCATCACACCATGGGTTCTTCGTTTGGCTTCTCCAACCTGAAGGATCCT
GACCAGCACACCTTTGCTGGGCTGGCCAGGAGCTCGATGATACAGCTGGACATTTCACAT
GGGTATATCTTCTCCCTGAACTTCCGAGTCTTTGAGACACTCCAAGAGCTGAAGGTCCTT
AACCTCGCCTGCAACAAGATAAACAGTATTTTGAGGAATGCATTTTATGGACTTGACAAC
CTCCAAGTTCTCAATATATCACATAACCTTCTTGGGGAACTATATAATTATAATTTCGAT
GGACTACCTAAGGTGGCCTATATTGACCTGCAGAAGAATCACATTGGGATCATTCAGGAC
GAAACATTCAAATTCCTGAGGAAATTAAATACTTTGGACCTCCGGGATAATGCTCTTAAA
ACAATTTATTTTCTTCCAAGCATTCCTAATATCTTCTTGGGTGGCAATAAGCTGGTGACT
TTGCCA---AACATCCCACTTACAGCAAATTTCATCCAATTATCAGAGAATAGGCTAGAA
AATCTGAACGATCTCTACTTCCTTCTCCAGGTACCTCGTCTCCAGATTCTCATTTTAAAT
CAAAATCGGTTTTCCTTTTGT---CACCAAAAC---CATGCC---------CCTTCAGAG
AATCCCAGCCTAGAAAAACTTTTCCTTGGAGAAAATATGTTGCAACTTGCCTGGGAAGCG
GGGTCATGTTGGGATGTTTTTAAGGGGCTTTCCCATCTCCAAATCCTCTATCTGAATAAA
AACTACCTGAATTTCCTTCCACCAGGAGTATTTCATCATTTGACTGCACTGAGGGGACTC
AGCCTCAAAGACAACAGGCTGACTGTTCTTTCTCCTGGCGATTTACCTGCTAACTTAGAG
ATCCTGGATGTATCTGGAAACCAGCTCCTCTCTCCTGATCCTGATTTATTTGCATCACTG
AGTGCCGTGGACCTAACTCATAACAAATTCATCTGTGAGTGTGAACTTACTGCTTTTATC
CATTGGCTCAATCAAACCAACATCACAATATCTGGGTCTCCAGCAGACATGTACTGCATG
TACCCAAACTCTCTGGCTGGGGTTTCCCTTTACAGTTTTTCCACAGAAGGTTGCGAAGAA
GAAGAAGTTTTAGAGTCCCTAAAGTTTTCCCTTTACATCTTGGTCACTGTCACTTTAACT
CTGTTCCTCGTGGTCATCCTCATGGTTAAAAAGTTCCGGGGGTTTTGT---TTCATCTGT
TATAAGAAAGCCCTGAGTCTGCTGTTCAATGACCCC---ATCAAGGGAAGAGAATCAGAT
ACATACAAATACGATGCCTATTTGTGCTTTAGTAGCAAAGACTTTGAATGGGTGCAGAAT
GCTTTGCTCAAACACCTGGATGTCCAGTACAGCCCCCAAAACAGATTCAACTTGTGCTTT
GAAGAAAGAGACTTTATGCCCGGGGAAAACCACATCGCCAACATCCAAGACGCTGTGTGG
AGCAGCAGGAAGATTGTCTGTCTCGTGAGCAGACACTTCCTTAGGGACGGGTGGTGCCTC
GAGGCCTTCAGTTATGCCCAGAGCAGGTGCTTAGCTGACCTCAATGGCGCCCTCATCATG
GTAGTGGTGGGATCCCTGTCCCAGTTCCATCTGATGAAGCATCAGCCCATC---AGAGGG
TTCGTCCAGAAACAGCAGTACTTGAGGTGGCCTGAAGATCTCCAGGATGTTGACTGGTTT
CTCAATAAACTCTCTCAATGCATTCTAAAG------------------------------
------------------------------------
>Sscrofa_FJ754217.1
ATGGGAGACTGCCTGGTCCTGCTCTTG---ACCTTGCTCGTGGCCAGTCCTGCACTTGGA
ATGCCTTCCTGCTTCTTTGATGGCCAGAGGGCTATCTATCGTGGCTGCAACCTCACCCAG
GTTCCCCAGGTCCCCAGTGGC---ACCAAGAGCCTCCTGCTCAGCTTCAACTACATCAGG
ACGGTCACAGCTGGTTCCTTCCCCTTCCTGGAGGGGCTGCAGCTGCTGGAGCTCGGGACT
CAGTTGACTCCCTTGAGCATTGACAGGGAAGCCTTCAGGAACCTGCCCAATCTCAGGATC
TTGGACCTGGGCCATAGTCAGATCGCATTCTTGCACCCAGATGCATTTCAGGAACTGCCC
CATCTTTCTGAACTTCGACTGTTTTCCTGTGGTCTCTCTGATGCTATCTTAAAAGATGGT
TATTTCAGAAATTTGGCATCTTTAACTCGCTTGGACCTATCCAAAAATCAGATTCAGAGT
CTTCACCTTCATCCTTCATTCCAGGAACTGAATTCCTTGAAGGCCATTGATCTGTCCCTC
AACCAGATACCCCTTGTGTGCGAGCAGGGGCTCAAACCCCTCCAAGGGAAAACGCTCTCC
TTTTTAAGCCTTGCGGATAATAACCTGTACAGT------AGGGTCTCGGTGGATTGGGGG
AAGTGTATGAACCCTTTCAGAAACATGGCCTTGGAAATGCTAGATGTTTCTGGCAATGGC
TGGACAGCGGACACCACAAGGAACTTCAGCCAGGCCGTCAATGGAAGCCAGATTTCCTCC
TTGGTTCTCGCCCACCACATTATGGGTTCTGGGTTTGGCTTCCATAACATCAAAGATCCT
GACCATCACACCTTTGCCAGCCTGGGCAGAAGCTCCCTGATACAGCTGGACCTTTCTCAT
GGGTTTATCTTCTCCCTGAACTTCCGACTCTTTGGGACCCTCAAGGAGCTGAAAGTTCTG
AACCTGGCCTTCAACAAGATAAACAAGATTGCAGACCAAGCATTTCATGGACTTGACAAC
CTCCAGATTCTCAACATGTCATATAACCTTCTGGGGGAACTATATAATTCTAATTTTGAA
GGACTGCCTAAGCTCGCTTATATTGATCTGCAGAAGAATCACATTGGGATCATTCAGGAC
CAAACATTCAGGTTCCTAAAAAAATTAAATACCTTGGATCTCCGGGATAATGCTCTTAAA
ACAATTCAGTTTATTCCGAGCATACCTACTCTCTTCTTGGGCGGCAATAAACTGGTGACT
TTGCCA---AACATCAGGCTTACGGCCAACTTCATCCACTTATCAGAGAACAGGCTAGAA
AATCTGGATAACCTCTACTTCCTTCTCCAGGTACCTCATCTCCAGATTCTCATTTTAAAT
CAAAATCGCTTTTCCAATTGT---AACCAGAGG---CACGCG---------CCTTCAGAG
AATCCCAGCTTGGAACAGCTTTTCCTCGGAGAAAATATGTTGCAACTTGCCTGGGAAGCC
GGCTTCTGTTGGGATGTTTTTAAGGGGCTTTCTCATCTCCAAGTCCTGTATTTGAATAAC
AACTACCTGAATTTCCTTCCACCAGGAGTCTTTCGCCATCTGACTGCACTGAGGGGACTC
AGCCTCAGCTACAACAGGCTAACAGTTCTTTATCCGGGTGACTTACCTGCTCACCTCGAG
GTCCTGGATCTATCCAGAAACCAGCTCCTCTCTCCCGATCCTGACTTATTCACCTCACTA
AGTGCCGTGGACCTGAGTCATAACAAGTTTGTTTGTGACTGTGAACTTAGCACTTTTATC
AATTGGCTCAATCAAACCAATGTCACGATATTTGGGTCTCGAGATGATATATACTGCATG
TATCCGAGCTCGCTCGCTGGGAGTCCCCTCAACACCGTTTCCATGGCAGGTTGCAGTGAA
GAGGAAGTCTTAGAGTCCCTGAAGTTTTCCCTTTTCATCTTGTTCACTGTCACCCTGACT
CTGCTTTTCGTGGCCATCCTCGTAGTCATGAAGTTCCGGGGATTTTGT---TTCATCTGT
TATAAGAAAGTCCAGAGACTGGTGTTCAAGGACCCC---AGCCTGGGAAGGGAATCAGAT
ACATACAAATACGATGCCTACTTATGCTTTAGTGGCAAAGACTTTGAATGGGTGCAGGAA
GCATTGCTCAAGAACCTGGATGCCCAGTACAGCGACCAAAACAGACTGAACCTTTGCTTT
GAAGAAAGAGACTTTGTGCCGGGGGAAGATCGCATCAGCAACATCCAGGATGCCGTGTGG
AGCAGCAGGAAGGTTGTTTGTCTGGTGAGCAGACACTTCCTTAGGGACGGCTGGTGCCTG
GAAGCCTTCAGTTACGCCCAGAGCAGGTGCTTAGCAGACCTCAATGGCACCCTCATCATG
GTGGTGGTTGGGTCCCTGCCTCAGTACCAGCTGATGAAGCATCAGTCCATC---AGAGGA
TTTGTCCGGAAACAGCAGTACTTGAGGTGGCCTGAGGATCTCCAGGACGTCAGCTGGTTT
CTCAACAAGCTCTCTCAATACATTCTAAAGAAAGTCAAGGAAAAAAA------AAAAGAC
AGCGACATTCAGTTGCAAAGC---GTGACCATCTCC
>Cdromedarius_XM_010992762.1
ATGGGAGATCATCTTGACCTTCTCTTAGGAGTGGTGCTCATGGCCAGTCCTGTGCTTAGA
ATTTCTTCCTGCTCCTTCGATGGTCAGATGGCCTTATATCGTTTCTGCAACCTCACCCAG
GTCCCCCAGGTCCCCAATACC---ACCAAGAGCCTCCTGCTAAGCTACAACTACATCAGG
ACAGTCACAACCACATCCTTCCCTGTCCTGGAGCAGCTGCAGCTGCTGGAGCTCGGGACT
CAGTTCACCCCTTTGACCATTGACAAAGAAGCCTTCAGAAACCTGCCCAATCTTAGAATC
TTGGACCTGGGCCAAAATCAGGTAGACTTCTTGCATCCAGATGCTTTTCAAGGACTGCCC
CATCTCTCTGAACTTAGACTGTTTTATTGTGGTCTCTCCGATGCTGTATTAAAAGATGGT
TATTTCAGAAATTTAGAGTCTTTAACTCGCTTGGACCTATCTAAAAACCGGATTCAGAGT
CTTCACCTTCATCCTTCATTCTGGGAATTGAATTCTTTGAAGTCCATTGATTTTTCCCTC
AACCAGATACCAGTTGTATGTGAGCATGGGCTCAAACCCCTCCAAGGAAAAACACTCTCC
TTTTTAAGCCTTGCTGATAATAACCTGTACAAC------AGGGTCTCAGTGGACTGGGAA
AAGTGTATGAACCCATTCAGAAACATGGTCCTGGAAACCCTCGATGTTTCTGGCAATGGC
TGGACAGTGGACATCACAAGAAACTTCAGCCATGCCATCAATGGAAGCCAGGTTTTCTCT
TTGGTTCTTGCTCACCACATTATGGGTTCTCACTTTGGCTTCCATAACATCAAAGAACCT
GACCGAAACACATTTGCTGGCCTGGCCAGGAGCTCGGTGATACATCTGGACCTTTCACAC
GGGTTTATCTTCTCCCTGAACTTCCGACTCTTTGAGATGCTCAAGGAGTTGAAGGTTCTG
AACCTTGCCTACAACAAAATAAACAAGATTGCAGATGAAGCATTTTATGGACTCGACAAC
CTCCAAGTTCTCAATATGTCACATAACCTGCTGGGGGAACTTTATAATTCTAATTTTGAT
GGATTACCTGAGGTTGCCTATATTGACCTGCAAAAGAATCACATCGGGATCATTGAGGAC
CAGACATTCAGATTCCTGGAAAAATTAAATACCTTGGATCTCCGGGATAATGCTCTTACA
ACAATTTATTTTATTCCCAGCATACCTACTGTCTTCCTGGGTGGCAATAAGCTGGTGACT
TTGCCA---AACATCACACTTACAGCCAACTTCATCCACTTATCAGAGAACAGGCTGGAA
AATCTGGATGATCTCTACTTCCTTCTCCAGGTCCCTCATCTCCAATTTCTCATTTTAAAT
CAAAATCGCCTTTCCTCTTGT---AACCAAAGG---CATGCC---------CCGGCAGAG
AATCCCAGCTTAAAACAGCTTTTCCTTGGAGAAAACATGCTGCAACTTGCCTGGGAAACC
GGGTTCTGTTGGGATGTTTTTAAGGGGCTTTCCCAACTCAAAATCCTGTATTTGAATAAC
AACTACTTGAATTTCCTCCCACCAGGAGTCTTTTACCATCTAACTGCACTGAGGGGACTC
AGCCTCAGCTCCAACAGGCTGACAGTTCTATTCCCTGGTGACTTACCTGCTACTTTGGAG
ATCCTGGATATATCCAGAAACCAGCTCCTATCTCCTGATCCTGATTTATTTGCATCACTC
AGTTTTGTGGATCTAACTCATAACAAGTTCATCTGTGAGTGTGAACTTAGCACTTTTATC
AATTGGCTCAATCAAACCAATGTCACGATATTTGGGTCTCCTGAAGACATATACTGTGTG
TACCCGAGTTCGTACGCTGGGACTTCCCTCTACTCTGTTTCCACGGAAGGTTGTGATGAA
GAGGAAGTTTTAAAGTCCCTCAGGTTTTCCCTTTTCATCTTATTCACTGTCACTTTGACT
CTGTTCCTCATGACCATGCTTGTAGTCACGAAGTTCCGAGGGTTTTGT---TTCCTCTGT
TATAAGAAAGCCCAGAGACTGGTGTTCAAAGACCCC---GCCAAGGAAAGAGAATCAGAC
ACGTATAAGTACGATGCTTACTTGTGCTTCAGTAGCAAAGACTTTGAATGGGTGCAGAAT
ACTTTGCTCAAACACCTGGACGCTCAGTATAGCGACCAAAACAGATTTAACCTGTGCTTT
GAAGAAAGAGACTTTGTGCCAGGGGAGAACCACATCGCCAACATCCAAGATGCCGTGTGG
AGCAGCAGAAAGATTGTCTGTCTTGTGAGCAGACACTTCCTTAGAGATGGGTGGTGCCTC
GAAGCCTTCAGCTACGCCCAGAGCAGGTGCTTAGCTGACCTCAATGGCGCCCTCATCATG
GTGGTGGTCGGGTCCCTGTCCCAGTACCAGCTGATGAAGCATCAGTCCATC---AGAGGA
TTTGTACAGAAACGGCAGTACTTGAGGTGGCCTGAGGATCTTCAGGATGTTGGCTGGTTT
CTTAACAAACTCTCTCAACACATTCTAAAGAAAGGAAAGGAAAAGAA------GAAAGAC
AATGACATTCAGTTGCAAAGTACAACCACCATCTCC
>Cbactrianus_XM_010973980.1
ATGGGAGATCATCTTGACCTTCTCTTAGGAGTGGTGCTCATGGCCAGTCCTGTGCTTAGA
ATTTCTTCCTGCTCCTTCGATGGTCAGATGGCCTTATATCGTTTCTGCAACCTCACCCAG
GTCCCCCAGGTCCCCAATACC---ACCAAGAGCCTCCTGCTAAGCTACAACTACATCAGG
ACAGTCACAACCACATCCTTCCCTGTCCTGGAGCAGCTGCAGCTGCTGGAGCTCGGGACT
CAGTTCACCCCTTTGACCATTGACAAAGAAGCCTTCAGAAACCTGCCCAATCTTAGAATC
TTGGACCTGGGCCAAAATCAGGTAGACTTCTTGCATCCAGATGCTTTTCAAGGACTGCCC
CATCTCTCTGAACTTAGACTGTTTTATTGTGGTCTCTCCGATGCTGTATTAAAAGATGGT
TATTTCAGAAATTTAGAGTCTTTAACTCGCTTGGACCTATCTAAAAACCGGATTCAGAGT
CTTCAGCTTCATCCTTCATTCTGGGAATTGAATTCTTTGAAGTCCATTGATTTTTCCCTC
AACCAGATACCAGTTGTATGTGAGCATGGGCTCAAACCCCTCCAAGGAAAAACACTCTCC
TTTTTAAGCCTTGCTGATAATAACCTGTACAAC------AGGGTCTCAGTGGACTGGGAA
AAGTGTATGAACCCATTCAGAAACATGGTCCTGGAAACCCTCGATGTTTCTGGCAATGGC
TGGACAGTGGACATCACAAGAAACTTCAGCCATGCCATCAATGGAAGCCAGGTTTTCTCT
TTGGTTCTTGCTCACCACATTATGGGTTCTCACTTTGGCTTCCATAACATCAAAGAACCT
GACCGAAACACATTTGCTGGCCTGGCCAGGAGCTCGGTGATACATCTGGACCTTTCACAC
GGGTTTATCTTCTCCCTGAACTTCCGACTCTTTGAGATGCTCAAGGAGTTGAAGGTTCTG
AACCTTGCCTACAACAAAATAAACAAGATTGCGGATGAAGCATTTTATGGACTCGACAAC
CTCCAAGTTCTCAATATGTCACATAACCTGCTGGGGGAACTTTATAATTCTAATTTTGAT
GGATTACCTGAGGTTGCCTATATTGACCTGCAAAAGAATCACATCGGGATCATTGAGGAC
CAGACATTCAGATTCCTGGAAAAATTAAATACCTTGGATCTCCGGGATAATGCTCTTACA
ACAATTTATTTTATTCCCAGCATACCTACTGTCTTCCTGGGTGGCAATAAGCTGGTGACT
TTGCCA---AACATCACACTTACAGCCAACTTCATCCACTTATCAGAGAACAGGCTGGAA
AATCTGGATGATCTCTACTTCCTTCTCCAGGTCCCTCAACTCCAATTTCTCATTTTAAAT
CAAAATCGCCTTTCCTCTTGT---AACCAAAGG---CATGCC---------CCGGCAGAG
AATCCCAGCTTAAAACAGCTTTTCCTTGGAGAAAACATGCTGCAACTTGCCTGGGAAACC
GGGTTCTGTTGGGATGTTTTTAAGGGGCTTTCCCAACTCAAAATCCTGTATTTGAATAAC
AACTACTTGAATTTCCTCCCACCAGGAGTCTTTTACCATCTAACTGCACTGAGGGGACTC
AGCCTCAGCTCCAATAGGCTGACAGTTCTATTCCCTGGTGACTTACCTGCTACTTTGGAG
ATCCTGGATATATCCAGAAACCAGCTCCTATCTCCTGATCCTGATTTATTTGCATCACTC
AGTTTTGTGGATCTAACTCATAACAAGTTCATCTGTGAGTGTGAACTTAGCACTTTTATC
AATTGGCTCAATCAAACCAATGTCACAATATTTGGGTCTCCTGAAGACATATACTGTGTG
TACCCGAGTTCGTACGCTGGGACTTCCCTCTACTCTGTTTCCACGGAAGGTTGTGATGAA
GAGGAAGTTTTAAAGTCCCTCAGGTTTTCCCTTTTCATCTTATTCACTGTCACTTTGACT
CTGTTCCTCATGACCATGCTTGTAGTCACGAAGTTCCGAGGGTTTTGT---TTCCTCTGT
TATAAGAAAGCCCAGAGACTGGTGTTCAAAGACCCC---GCCAAGGAAAGAGAATCAGAC
ACGTATAAGTACGATGCTTACTTGTGCTTCAGTAGCAAAGACTTTGAATGGGTGCAGAAT
ACTTTGCTCAAACACCTGGACGCTCAGTATAGCGACCAAAACAGATTTAACCTGTGCTTT
GAAGAAAGAGACTTTGTGCCAGGGGAGAACCACATCGCCAACATCCAAGATGCCGTGTGG
AGCAGCAGAAAGATTGTCTGTCTTGTGAGCAGACACTTCCTTAGAGATGGGTGGTGCCTC
GAAGCCTTCAGCTACGCCCAGAGCAGGTGCTTAGCTGACCTCAATGGCGCCCTCATCATG
GTGGTGGTCGGGTCCCTGTCCCAGTACCAGCTGATGAAGCATCAGTCCATC---AGAGGA
TTTGTACAGAAACGGCAGTACTTGAGGTGGCCTGAGGATCTTCAGGATGTTGGCTGGTTT
CTTAACAAACTCTCTCAACACATTCTAAAGAAAGGAAAGGAAAAGAA------GAAAGAC
AATGACATTCAGTTGCAAAGTACAACCACCATCTCC
>Bacutorostrata_XM_007172037.1
ATGGGAGACCACCTGGACCTTCTCTTAAGAATGGTGCTCATGGCCAGTCCCGCGCTTGGA
ATTTCTTCCTGCTTCTTTGATGGTTGGAGAGCCTTATATCGTTTCTGCAACCTCACCCAA
GTCCCCCAGGTCCCCAGCACC---ACCAAGAGCCTCCTGCTCAGCTTCAACTACATCAGG
ACAGTCACAACCGCGTCCTTCCCCTTCCTGGAGCAGCTGCAGCTGCTGGAGCTCGGGACT
CAGTTTACCCCCTTGACCATTGACAAAGAAGCCTTCCAAAACCTGCCCAATCTCAGAATC
TTGGACCTGGGCAAAAGTCAGATAGACTTCTTGCACCCAGATGCTTTTCAGAAACTGCCC
CATCTCTCCGAACTTCGACTGTTTTACTGTGGTCTCTCCAGTGCTGTATTAAAAGATGGC
TATTTCAGAAACTTGGGGTCTTTGACTCACTTGGATCTATCCAAAAATCAGATTCAGAGT
CTTTACCTTCATCCTTCATTCGGGGAATTGAATTCCTTGAAGTCCATCGATCTTTCCCTC
AACCAAATAACCACTGTATGTGAGCACGAGCTCAAACCCCTCCAGGGAAAAACACTCTCC
TTTTTAAGCCTTGCTGGTAATAACCTGTACAAC------AGGGTCTCAGTGGACTGGGGG
AAATGTCTGAACCCATTCAGAAACATGGTCCTGGAAACCCTAGATGTTTCTGGCAATGGC
TGGACAGTGGACGTCACAAGAAACTTCAGCAATGCCATCAATGGAAGCCAGATTTTCTCT
TTGGTTCTTACCCATCACGTGATGGGTTCTGGGTTTGGCTTCACTAACATCAAAGACCCT
GACCAGCACACCTTTGCTGGTCTGGCCAGAAGCTCAGTGATACAGCTGGACCTTTCACAT
GGGTTTATCTTCTCCCTGAACTTCCAACTCTTTGAGACGCTCAAGGAGTTGAAGGTTCTG
AACCTCGCCTACAACAAGATAAACAATATTGCAGGCAAAGCATTTTATGGACTCGACAAC
CTCCAAGTTCTCAATATATCACATAACCTTCTGGGGGAATTGTATAGTTCTAATTTCTAT
GGACTACCTAAGGTAGCCTATATTGATCTGCAAAAGAATCACATCGGGATCATTCAGGAC
CAAACATTCAGATTCCTGGAGAAATTAAACACCTTGGATCTCCGGGATAATGCTCTTAAA
ACTATTTCTTTTCTTCCGAGCATACCTAATATCTTCTTGAGTGGCAATAAACTGGCTACT
TTGCCG---AACATCGCACTTACAGCTAACTTCATCACCTTATCAGAGAATAGGCTGGAA
AATCTGGATAATCTCTACTTCCTTCTCCAGGTACCTCATCTCCGGATTCTCATTTTAAAT
CAAAATCGCTTTTCCTTTTGT---AACCAAAAC---CATGCC---------CCTTCAGAG
AACCTCAGCTTAGAAGAGCTTTTCCTTGAAGAAAATATGTTGCAGCTTGCCTGGGGAGCC
GGGTTCTGCTGGGATGTTTTTAAGGGGCTTTCGCATCTCCGAGTCCTGTATTTGAATAAA
AACTACCTGAATTTCCTTCCACCAGGAGTATTTCGTCATCTGATTGCACTGAGGGGACTC
AGCCTCAAGGACAACAGGCTGACCGTTCTTTTTCCTGGCGACTTACCTGCTAATTTAGAG
GTCCTGGATTTATCCGGAAACCAGCTCCTCTCTCCTGATCCTGATTTATTTGCATCGCTG
AGTGCCGTGGACATAACTCATAACAAGTTCATCTGTGAGTGCGAACTTAGCACTTTTATC
AGTTGGCTCAATCAAACCAACGTCACAATATTTGGCTCTCCGGCAGACATATACTGCATG
TACCCGAGCTCCATGGCTGGAGCTCCCCTCTACTCTCTTTCCACGGAAGACTGTGATGAA
GAGGAAGTTTTCAAGTCCCTAAAGTTTTCCCTTTTCATCTTCTTCACTGTCACTTTGACT
CTGTTCCTCGTGGCCATCCTCATCGTTACGAAGTTTCGGGGGTTTTGT---TTCATCTGT
TATAAGAAAGCCCAGAGACTGGTGTTCAAGGACCCC---ATCGAGGGAAGAGAATCAGAG
ACATACAAATACGATGCCTATTTGTGCTTCAGTAGCAAAGACTTTGAATGGGTGCAGAAT
GCTTTGATCAAACACCTGGATGCCCAGTACAGCAACCAAAACAGATTTAACCTGTGCTTT
GAAGAGAGAGACTTTTTGCCCGGGGAAAACCACATCACCAACATCCAGGATGCCCTGTGG
AACAGCAGAAAGGTTGTCTGTCTCGTGAGCAGACACTTCCTTAGAGACGGGTGGTGCCTC
GAAGCCTTCAGTTACGCCCAGAGCAGGTGCTTAGCTGACCTCAGTGGCGCCCTCATCATG
GTGGTGGTGGGGTCCCTGTCCCAGTACCAGCTGATGAAGCATCGCTCCATC---AGAGGA
TTCGTCCAGAAACAGCAGTACTTGAGGTGGCCTGAGGATCTCCAGGATGTTGGCTGGTTT
CTCAACAAACTCTCTCAGTGCATTCTAAAGAAAGAAAAGGAAAGGAA------GAAAGAC
AATGACATTCAGCTGCAAAGTGTAACCACCATTTCC
>Pcatodon_XM_007121463.2
ATGGGAGGCCACCTTGACCTTCTCTTAAGAATGGTGCTCATGGCCAGTCCCGCGCTTGGA
ATCTCTTCCTGCTTCTTCGACGGTCGGCGAGCCTTATATCGTTTCTGCAACCTCACCCAA
GTCCCCCAGGTCCCCAACACC---ACCAAGAGCCTCCTGCTTAGCTTCAACTACATCAGG
ACAGTCACAACCGCATCCTTCCCCTTCCTGGAACAGCTGCAGCTGCTGGAGCTCGGGACT
CAGTTTACCCCCTTGACCATTGACAAAGAAGCCTTCCAAAACTTGCCCAATCTCAGAATC
TTGGACCTGGGCAAAAGTCAGATAGACTTCTTGCACCCAGATGCTTTTCAGGAACTGCCC
CATCTCTCCGAACTTCGACTGTTTCACTGTGGTCTCTCCAGTGCTGTGTTAAAAGATGGT
TATTTCAGAAATTTGGGGTCTTTGACTCACTTGGACCTATCCAAAAATCAGATTCAGAGT
CTTTACCTTCATCCTTCATTCTGGGAATTGAATTCCTTGAAGTCCATCGATCTTTCCCTC
AACCAGATAACCATTGTTTGTGAGCATGAGCTCAAACCCCTCCAAGGAAAAACACTCTCC
TTTTTAAGCCTTGCTGATAATTACCTGTACAAC------AGGGTCTCAGTGGACTGGGGG
AAGTGTCTGAACCCATTCAGAAACGTGGTCCTGGAAACCCTAGATGTTTCTGGCAATGGC
TGGGCAGTGGACATCACAAGAAACTTCAGCAATGCCATCAATGGAAGCCAGATTTTCTCT
TTGGTTCTTAGCCATCACGTGATGGGTTCTGGGTTTGGCTTCACTAACATTAAAGATCCT
GACCAGCACACCTTTGCCGGCCTGGCCAGAAGCTCAGTGATACAGCTGGACCTTTCACAT
GGGTTTATCATCTCCCTGAACTTCCAACTCTTTGAGACACTCAAGGAGTTGAAGGTTCTG
AACCTCGCCTACAACAAGATAAACAATATTGCAGACAAAGCATTTTATGGACTCGACGAC
CTCCAAGTTCTCAATATGTCACATAACCTTCTGGGGGAATTGTATAATTCTAATTTCTAT
GGACTACCTAAGGTAGCCTATATTGATCTGCAAAAGAATCACATCGGGATCATTCAGGAC
CAAACATTCAGATTCCTGGAAAAATTAAACACCTTGGATCTCCGGGATAATGCTCTTAAA
ACTATTTCTTTTCTTCCGAGCATACCTAACATCTTCTTGAGTGGCAATAAACTGGCTACT
TTGCCA---AGCATCACACTTACAGCTAACTTCATCACCTTATCAGAGAATAGGCTGGAA
AATCTGGATAATCTCTACTTCCTTCTCCAGGTACCTCATCTCCAGATTCTCATTTTAAAT
CAGAATCGCTTTTCCTTTTGT---AACCAAGAC---CGTGCC---------CCTTCAGAG
AACCTCAGCTTAGAAGAGCTTTTCCTTGAAGAAAATATGTTGCAGCTTGCCTGGGAAGCT
GGGTTCTGCTGGAACGTTTTTAAGGGGCTTTCCCATCTCCGAGTCCTGTATCTGAATAAA
AACTACCTGAATTTCCTTCCACCAGGAGTATTTCGTCATCTGACTGCACTGAGGGGACTC
AGCCTCAAGGACAACAGGCTGACCGGTCTTTTTCCTGGCGACTTACCTGCTAATTTAGAG
GTCCTGGATATATCCAGAAACCAGCTCCTCTCTCCTGATCCTGATTTATTTGCCTCGCTG
AGTGCCGTGGACATAACTCATAACAAGTTCATCTGTGAGTGTGAACTTAGCACTTTTATC
AGTTGGCTCAGTCAAACCAACGTCACAATATTTGGGTCTCCGGCAGACATATACTGCATG
TACCCGAGCTCCATGGCTGGGGCTTCCCTCCACTCTCTTTCCACGGAAGATTGTGATGAA
GAGGAAGTTTTAAAGTCCCTAAAGTTTTCCCTTTTCATCTTCTTCACTGTCGCTTTGACT
CTGTTCCTCGTGGCCGTCCTCATCGTTACGAAGTTTCGGGGGTTTTGT---TTCATCTGT
TACAAGAAAGCCCAGAGACTGGTGTTCAAAGACCCC---ATCAAGGGAAGAGAATCAGAG
ACGTACAAATACGATGCCTACTTGTGCTTCAGTGGCAAAGACTTTGAATGGGTGCAGAAT
GCTTTGCTCAAACACCTGGATGCCCAGTACAGCCACCGAAACAGATTTAACCTGTGCTTT
GAAGAGAGAGACTTTTTGCCCGGGGAAAATCACATTGCCAACATCCAGGATGCCCTGTGG
AGCAGCAGAAAGGTTGTCTGTCTCGTGAGCAGACACTTCCTTAGGGACGGGTGGTGCCTC
GAAGCCTTCAGTTACGCCCAGAGCAGGTGCTTAGCTGACCTCAGTGGCGCCCTCATCGTG
GTGGTGGTGGGGTCCCTGTCCCAGTACCAACTGATGAAACATCGCTCCATC---AGAGGA
TTCGTCCAGAAAGAGCAGTACTTGAGGTGGCCTGAGGATCCCCAGGATGTTGGCTGGTTT
CTCAACAAACTCTCTCAGCTCATTCTAAAGAAAGAAAAGGAAAGGAA------GAAAGAC
AATGACATTCAGTTGCAAAGTGTAACCACCGTTTCC
>Dleucas_XM_022579286.1
atgggagaccaccttgaccttctcttaagaatggtgcTCGTGGCCAGTCCCGCGCTTGGA
ATTTCTTCCTGCTTCTTCGATGGTTGGAGAGCCTTATATCGTTCCTGCAACCTCACCCAA
GTCCCTCAGGTCCCCAACACC---ACCAAGAGTCTCCTGCTCAGCTTCAACTACATCAGG
ACAGTCACAACCGCATCCTTCCCCTTCCTGGAGCAGCTGCAGCTGCTGGAGCTCGGGACT
CAGTTTACCCCCTTGACCATTGACAAAGAAGCCTTCCAAAATCTGCCCAATCTCAGAATC
TTGGACCTGGGCAAAAGTCAGATAGACTTCTTGCACCCAGATGCTTTTCAGGAACTGCCC
CATCTCTCCGAACTTCGACTGTTTTACTGTGGTCTTTCCAGTGCTGTATTAAAAGATGGT
TATTTCAGAAATTTGGGGTCTTTGACTCGCTTGGACCTATCCAAAAATCAGATTCAGAGT
CTTTACCTTCATCGTTCATTCCGGGAATTGAATTCCTTGAAGTCCATCGATCTTTCCCTC
AACCAAATAACCATTGTTTGTGAGCACGACCTCAAACCTCTCCAAGGAAAAACACTCTCC
TTTTTAAGCCTTGCTGATAACAACCTGTACAGC------AGGGTCTCAATGGACTGGGGC
AAGTGTCTGAACCCATTCAGAAACATGGTCCTGGAAACCCTAGATGTTTCTGGCAATGGC
TGGGCAGTGGACATCACAAGGAACTTCAGCAATGCCATCAATGGAAGCCAGATTTTCTCT
TTGGTTCTTACCTATCACGTGATGGGTTCTGGGTTTGGCTTCACTAACATCAAAGACCCT
GACCAGCACACCTTTGTCGGCCTGGCCGGAAGCTCAGTGATACAGCTGGACCTTTCACAT
GGGTTTATCTTCTCCCTGAACTTCCAACTCTTCGAGACGCTCAAGGAGTTGAAGGTTCTG
AATCTCGCCTACAACAAGATAAACAATATTGCACACAAAGCATTTTATGGACTTGACAAC
CTCCAAGTTCTCAATATATCACATAACCTTCTGGGGGAATTGTATAATTCTAATTTCTAT
GGACTACCTAAGGTAACCTATATTGATCTGCAAAAGAATCACATCGGGATCATTCAGGAC
AAAACATTCAGATTCCTGAAAAAATTAAACACCTTGGATCTCCGGGATAATGCTCTTAAA
ACTATTGATTTTCTTCCAAGCATACCTAATATCTTCTTGAGTGGCAATAAACTGGCTACT
TTGCCA---AACATCGCACTTACAGCTAACTTCATCACCTTATCAGAGAATAGGCTGGAA
AATCTGGATAATCTCTACTTCCTTCTCCAGGTACCCCATCTCCAGATTCTCATTTTAAAT
CAAAATCGCTTTTCCTTTTGT---AACCAAGAC---CATGCC---------CCTTCAGAG
AACCTCAGCTTAGAAGAGCTTTTCCTTGAAGAAAATATGTTGCAGCTTGCCTGGGAAGTC
GGGTTCTGCTGGGATGTTTTTAAAGGGCTTTCCCATCTCCGAGTCCTATATTTGAATAAA
AACTACCTGAATTTCCTTCCACCAGGAGTATTTCGTCATCTGACTGCACTGAGGGGACTC
AGCCTCAAGGACAACAGGCTGACCGTTCTTTTTCCTGGTGACTTACCTGCTAATTTAGAG
GTCCTGGATATATCCAGAAACCAGCTCCTCTCTCCTGATCCTGATTTATTTGCATCGCTG
AGTGCCGTGGACATAACTCATAACAAGTTCATCTGTGAGTGTGAACTTAGCACTTTTATC
AGTTGGCTCAATCAAACCAACGTCACAATATTTGGCTCTCTGGCAGACATATACTGCATG
TACCCGAGCTCCATGGCTGGGGCTTCCCTCTATTCTCTTTCCACGGAAGATTGTGATGAA
GAGGAAGTTTTAGAGTCCCTAAAGTTTTCCCTTTTCACCTTCTTCACTGTCACTTTGACT
CTGTTCCTCGTGGCCATCCTCATCGTTACGAAGTTTCGGGGGTTTTGT---TTCATCTGT
TATAAGAAAACCCAGAGACTGGTGTTCAAGGACCCC---ATTAAGGGAAGAGAATCAGAC
ACGTACAAATACGATGCCTATTTGTGCTTCAGTAGCAAAGACTTTGAATGGGTGCAGAAT
GCTTTGCTCAAACACCTGGATGCCCAGTACAGCGACCGAAACAGATTTAACCTGTGCTTT
GAAGAGAGAGACTTTTTGCCTGGGGAAAACCACATCGCCAACATCCAGGATGCCCTGTGG
AGCAGCAGAAAGGTTGTCTGTCTCGTGAGCAGACACTTCCTTAGAGACGGGTGGTGCCTC
GAAGCCTTCAGTTATGCCCAGAGCAGGTGCTTAGCTGACCTCAGTGGTGCCCTCATCATG
GTGGTGGTGGGGTCCCTGTCCCAGTACCAGCTGATGAAACATCGCTCCATC---CGAGGA
TTCGTCCAGAAACAGCAGTACTTGAGGTGGCCTGAGGATCTCCAGGATGTTGGCTGGTTT
CTCAACAAACTCTCTCAGCTCATTCTAAATAAAGAAAAGGAAAGGAA------GAAAGAC
AATGACATTCAGTTGCAAAGTGTAACCACCATTTC-
>Ttruncatus_XM_019920593.1
atgggaaaccaccttgaccttctcctaagaatggtgcTCATGGCCAGTCCCGCGCTTGGA
ATTTCTTCCTGCTTCTTCGATGGTTGGAGAGCCGTATATCGTTTCTGCAACCTCACCCAA
GTCCCCCAGGTCCCCAACACC---ACCAAGAGTCTCCTGCTCAGCTTCAACTACATCAGG
ACAGTCACAACCGCATCCTTCCCCTTCCTGGAGCAGCTGCAGCTGCTGGAGCTCGGGACT
CAGTTTACCCCCTTGACCATTGACAAAGAAGCCTTCCAAAATCTGCCCAATCTCAGAATC
TTGGACCTGGGCAAAAGTCAGATAGACTTCTTGCACCCAGATGCTTTTCAGAAACTGCCC
CATCTCTTCGAACTTCGACTGTTTTACTGTGGTCTCTCCAGTGCTGTATTAAAAGATGGT
TATTTCAGAAATTTGGGGTCTTTGACTCGCTTGGACCTATCCAAAAATCAGATTCAGAGT
CTTTACCTTCATCGTTCATTCCGGGAATTGAATTCCTTGAAGTCCATCGATCTTTCCCTC
AACCAAATAACCACTGTTTGTGAGCACGACCTCAAACCCCTCCAAGGAAAAACACTCTCC
TTTTTAAGCCTTGCTGATAACACCCTGTACAGC------AGGGTCTCAATGGACTGGGGG
AAGTGTCTGAACCCATTCAGAAACATGGTCCTGGGAACCCTAGATGTTTCTGGCAATGGC
TGGGCAGTGGACATCACAAGAAACTTCAGCAATGCCATCAATGGAAGCCAGATTTTCTCT
TTGGTTCTTACCTATCACGTGATGGGTTCTGGGTTTGGCTTCAATAACATCAAAGACCCT
GACCAGCACACCTTTGTCGGCCTGGCCGGAAGCTCAGTGATACGGCTGGACCTTTCACAT
GGGTTTATCTTCTCCCTGAACTTCCAACTCTTTGAGACGCTCAAGGAGTTGAAGGTTCTG
AATCTCGCCTACAACAAGATAAACAATATTGCAGACAAAGCATTTTATGGACTCGACAAC
CTCCAAGTTCTCAATATATCACATAACCTTCTGGGGGAATTGTATAATTCTAATTTCTAT
GGACTACCTAAGGTAGCCTATATTGATCTGCAAAAGAATCACATCGGGATCATTCAGGAC
AAAACATTCAGATTCCTGGAAAAATTAAACACCTTGGATCTCCGGGATAATGCTCTTAAA
ACTATTTCTTTTCTTCCAAGCATACCTAATATCTTCTTGAGTGGCAATAAACTGGCTACT
TTGCCA---AACATCGCACTTACAGCTAACTTCATCACCTTATCAGAGAATAGGCTGGAA
AATCTGGATAATCTCTACTTCCTTCTCCAGGTACCTCATCTCCAGATTCTCATTTTAAAT
CAAAATCGCTTTTCCTTTTGT---AACCAAGAC---CATGCC---------CCTTCAGAG
AACCTCAGCTTAGAAAAGCTTTTCCTTGCAGAAAATATGTTGCAGCTCGCCTGGGAAGCC
GGGTTCTGCTGGGATGTTTTTAAAGGGCTTTCCCATCTCCGAGTCCTATATTTGAATAAA
AACTACCTGAATTTCCTTCCACCAGGAGTATTTCGTCATCTGACTGCACTGAGGGGACTC
ATCCTCAAGGACAACAGGCTGACCGTTCTTTTTCCTGGCGACTTACCTGCTAATTTAGAG
GTCCTGGATATATCCAGAAACCAGCTCCTCTCTCCTGATCCTGATTTATTTGCATCGCTG
AGTGCCGTGGACATAACTCATAACAAGTTCATCTGTGAGTGTGAACTTAGCACTTTTATC
AATTGGCTCAATCAAACCAACGTCACAATATTTGGCTCTCCGGCAGACATATACTGCATG
TACCCGAGCTCCGTGGCTGGGACTTCCCTCTACTCTCTTTCCACGGAAGATTGTGATGAA
GAGGAAGTTTTAGAGTCCCTAAAGTTTTCCCTTTTCACCTTCTTCACTGTCACTTTGACT
CTGTTCCTCGTGGCCATCCTCATCGTTACGAAGTTTCGGGGGTATTGT---TTCATCTGT
TATAAGAAAATCCAGAGACTGGTGTTCAAGGACCCC---ATCAAGGGAAGAGAATCAGAG
ACGTACAAATACGATGCCTATTTGTGCTTCAGTAGCAAAGACTTTGAATGGGTGCAGAAT
GCTTTGCTCAAACACCTGGATGCTCAGTACAGCGACCGAAACAGATTTAACCTGTGCTTT
GAAGAGAGAGACTTTTTGCCCGGGGAAAACCATATCGCCAACATCCAGGATGCCCTGTGG
AGCAGCAGAAAGGTTGTCTGTCTCGTGAGCAGACACTTCCTTAGAGACGGGTGGTGCCTC
GAAGCCTTCAGTTACGCCCAGAGCAGGTGCTTAGCTGACCTCAGTGGCATCCTCATCATG
GTGGTGGTGGGGCCCCTGTCCCAGTACCAGCTGATGAAACATCCCTCCATC---CGAGGA
TTCGTCCAGAAACAGCAGTACTTGAGGTGGCCTGAGGATCTCCAGGATGTTGGCTGGTTT
CTCAACAAACTCTCTCAGCTCATTCTAAATAAAGAAAAGAAAAGGAA------GAAAGAC
AATGACATTCAGTTGCAAAGTGTAACCACCATTTC-
>Oorca_ XM_012533577.1
atgggaaaccaccttgaccttctcttaagaatggtgcTCATGGCCAGTCCCGCGCTTGGA
ATTTCTTCCTGCTTCTTCGATGGTTGGAGAGCCGTATATCGTTTCTGCAACCTCACCCAA
GTCCCCCAGGTCCCCAACACC---ACCAAGAGTCTCCTGCTCAGCTTCAACTACATCAGG
ACAGTCACAACCACATCCTTCCCCTTCCTGGAGCAGCTGCAGCTGCTGGAGCTCGGGACT
CAGTTTACCCCCTTGACCATTGACAAAGAAGCCTTCCAAAATCTGCCCAATCTCAGAATC
TTGGACCTGGGCAAAAGTCAGATAGACTTCTTGCACCCAGATGCTTTTCAGAAACTGCCC
CATCTCTTCGAACTTCGACTGTTTTACTGTGGTCTCTCCAGTGCTGTATTAAAAGATGGT
TATTTCAGAAATTTGGGGTCTTTGACTCACTTGGACCTATCCAAAAATCAGATTCAGAGT
CTTTACCTTCATCGTTCATTCCGGGAATTGAATTCCTTGAAGTCCATCGATCTTTCCCTC
AACCAAATAACCACTGTTTGTGAGCACGACCTCAAACCCCTCCAAGGAAAAACACTCTCC
TTTTTAAGCCTTGCTGATAACACCCTGTACAGC------AGGGTCTCAATGGACTGGGGG
AAGTGTCTGAACCCATTCAGAAACATGGTCCTGGGAACCCTAGATGTTTCTGGCAATGGC
TGGGCAGTGGACATCACAAGAAACTTCAGCAATGCCATCAATGGAAGCCAGATTTTCTCT
TTGGTTCTTACCCATCACGTGATGGGTTCTGGGTTTGGCTTCAATAACATCAAAGACCCT
GACCAGCACACCTTTGTCGGCCTGGCCGGAAGCTCAGTGATACGGCTGGACCTTTCACAT
GGGTTTATCTTCTCCCTGAACTTCCAACTCTTTGAGACGCTCAAGGAGTTGAAGGTTCTG
AATCTCGCCTACAACAAGATAAACAATATTGCAGACAAAGCATTTTATGGACTCGACAAC
CTCCAAGTTCTCAATATATCACATAACCTTCTGGGGGAATTGTATAATTCTAATTTCTAT
GGACTACCTAAGGTAGCCTATATTGATCTGCAAAAGAATCACATCGGCATCATTCAGGAC
CAAACATTCAGATTCCTGGAAAAATTAAACACCTTGGATCTCCGGGATAATGCTCTTAAA
ACTATTTCTTTTCTTCCAAGCATACCTAATATCTTCTTGAGTGGCAATAAACTGGCTACT
TTGCCA---AACATCGCACTTACAGCTAACTTCATCACCTTATCAGAGAATAGGCTGGAA
AATCTGGATAATCTCTACTTCCTTCTCCAGGTACCTCATCTCCAGATTCTCATTTTAAAT
CAAAATCGCTTTTCCTTTTGT---AACCAAGAC---CATGCC---------CCTTCAGAG
AACCTCAGCTTAGAAAAGCTTTTCCTTGCAGAAAATATGTTACAGCTCGCCTGGGAAGCC
GGGTTCTGCTGGAATGTTTTTAAAGGGCTTTCCCATCTCCGAGTCCTATATTTGAATAAA
AACTACCTGAATTTCCTTCCACCAGGAGTATTTCGTCATCTGACTGCACTGAGGGGACTC
ATCCTCAAGGACAACAGGCTGACCGTTCTTTTTCCTGGCGACTTACCTGCTAATTTAGAG
GTCCTGGATATATCCAGAAACCAGCTCCTCTCTCCTGATCCTGATTTATTTGCATCGCTG
AGTGCCGTGGACATAACTCATAACAAGTTCATCTGTGAGTGTGAACTTAGCACTTTTATC
AATTGGCTCAATCAAACCAACGTCACAATATTTGGCTCTCCGGCAGACATACACTGCATG
TACCCGAGCTCCATGGCTGGGACTTCCCTCTACTCTCTTTCCACAGAAGATTGTGATGAA
GAGGAAGTTTTAGAGTCCCTAAAGTTTTCCCTTTTCACCTTCTTCACTGTCACTTTGACT
CTGTTCCTCGTGGCCATCCTCATCGTTACGAAGTTTCGGGGGTATTGT---TTCATCTGT
TATAAGAAAATCCAGAGACTGGTGTTCAAGGACCCC---ATCAAGGGAAGAGAATCAGAG
ACGTACAAATACGATGCCTATTTGTGCTTCAGTAGCAAAGACTTTGAATGGGTGCAGAAT
GCTTTGCTCAAACACCTGGATGCCCAGTACAGCGACCGAAACAGATTTAACCTGTGCTTT
GAAGAGAGAGACTTTTTGCCCGGGGAAAACCATATCGCCAACATCCAGGATGCCCTGTGG
AGCAGCAGAAAGGTTGTCTGTCTCGTGAGCAGACACTTCCTTAGAGACGGGTGGTGCCTC
GAAGCCTTCAGTTACGCCCAGAGCAGGTGCTTAGCTGACCTCAGTGGCATCCTCATCATG
GTGGTGGTGGGGCCCCTGTCCCAGTACCAGCTGATGAAACATCCCTCCATC---CGAGGA
TTCGTCCAGAAACAGCAGTACTTGAGGTGGCCTGAGGATCTCCAGGATGTTGGCTGGTTT
CTCAACAAACTCTCTCAGCTCATTCTAAATAAAGAAAAGAAAAGGAA------GAAAGAC
AATGACATTCAGTTGCAAAGTGTAACCACCATTTC-
>Nasiaeorientalis_XM_024750465.1
atgggagaccaccttgaccttctcttaagaatggtgcTCATGGCCAGTCCCGCGCTTGGA
ATTTCTTCCTGCTTCTTCAATGGTTGGAGAGCCTTATATCGTTCCTGCAACCTCACCCAA
GTCCCTCAGGTCCCCAACACC---ACCAAGAGTCTCCTGCTCAGCTTCAACTACATCAGG
ACAGTCACAACTGCATCCTTCCCCTTCCTGGAGCAGCTGCAGCTGCTGGAGCTCGGGACT
CAGTTTACCCCCTTGACCATTGACAAAGAAGCCTTCCAAAATCTGCCCAATCTCAGAATC
TTGGACCTGGGCAAAAGTCAGATAGACTTCTTGCACCCAGATGCTTTTCAGGAACTGCCC
CATCTCTCCGAACTTCGACTGTTTTACTGTGGTCTTTCCAGTGCTGTATTAAAAGATGGT
TATTTCAGAAACTTGGGGTCTTTGACTCGCTTGGACCTATCCAAAAATCAGATTCAGAGT
CTTTACCTTCATCATTCATTCCGGGAATTGAATTCCTTGAAGTCCATCGATCTTTCCCTC
AACCAAATAACCATTGTTTGTGAGCACGACCTCAAACCCCTCCAAGGAAAAACACTCTCC
TTTTTAAGCCTTGCTGATAACAAGCTGTACAGC------AGGGTCTCAGTGGACTGGGGG
AAGTGTCTGAACCCATTCAGAAACATGGTCCTGGAAACCCTAGATGTTTCTGGCAATGGC
TGGGCAGTGGACATCACAAGGAACTTCAGCAATGCCATCAATGGAAGCCAGATTTTCTCT
TTGGTTCTTACCTATCACGTGATGGGTTCTGGGTTTGGCTTCACTAACATCAAAGACCCT
GACCAGCACACCTTTGTCGGCCTGGCCGGAAGCTCAGTGATACAGCTGGACCTTTCACAT
GGGTTTATCTTCTCCCTGAACTTCCAACTCTTCGAGATGCTCAAGGAGTTGAAGGTTCTG
AATCTCGCCTACAACAAGATAAACAATATTGCACACAAAGCATTTTATGGACTCGACAAC
CTCCAAGTTCTCAATATATCACATAACCTTCTGGGGGAATTGTATAATTCTAATTTCTAT
GGACTACCTAAGGTAACCTATATTGATCTGCAAAAGAATCACATCGGGATCATTCAGGAC
AAAACATTCAGATTCCTGGAAAAGTTAAACACCTTGGATCTCCGGGATAATGCCCTTAAA
ACTATTGATTTTCTTCCAAGCATACCTAATATCTTCTTGAGTGGCAATAAACTGGCTACT
TTGCCA---AACATCGCACTTACAGCTAACTTCATCACCTTATCAGAGAATAGGCTGGAA
AATCTGGATAATCTCTACTTCCTTCTCCAGGTACCCCATCTCCAGATTCTCATTTTAAAT
CAAAATCGCTTTTCCTTTTGT---AACCAAGAC---CATGCC---------CCTTCAGAG
AACCCCAGCTTAGAAGAGCTTTTCCTTGAAGAAAATATGTTGCAGCTTGCCTGGGAAGCC
GGGTTCTGCTGGGATGTTTTTAAAGGGCTTTCCCATCTCCGAGTCCTATATTTGAATAAA
AACTACCTGAATTTCCTTCCACCAGGAGTATTTCGTCATCTGACTGGACTGAGGGGACTC
AGCCTCAAGGACAACAGGCTGACCGTTCTTTTTCCTGGTGACTTACCTGCTAATTTAGAG
GTCCTGGATATATCCAGAAACCAGCTCCTCTCTCCTGATCCTGATTTATTTGCATCGCTG
AGTGCCGTGGACATAACTCATAACAAGTTCATCTGTGAGTGTGAACTTAGCACTTTTATC
AGTTGGCTCAATCAAACCAACGTCATAATATTTGGCTCTCCGGCAGACATATACTGCATG
TACCCGAGCTCCATGGCTGGGGCTTCCCTCTACTCTCTTTCCACGGAAGACTGTGATGAA
GAGGAAGTTTTAGAGTCCCTAAAGTTTTCCCTTTTCACCTTCTTCACTGTCACTTTGACT
CTGTTCCTCGTGGCCATCCTCATCGTTACGAAGTTTCGGGGGTTTTGT---TTCATCTGT
TATAAGAAAACCCAGAGACTGGTGTTCAAGGACCCC---AACAAGGGAAGAGAATCAGAG
ACGTACAAATACGATGCCTATTTGTGCTTCAGTAGCAAAGACTTTGAATGGGTGCAGAAT
GCTTTGCTCAAACACCTGGATGCCCAGTACAGCAATCGAAACAGATTTAACCTGTGCTTT
GAAGAGAGAGACTTTTTGCCTGGGGAAAACCACATCGCCAACATCCAGGATGCCCTGTGG
AGCAGCAGAAAGGTTGTCTGTCTCGTGAGCAGACACTTCCTTAGAGACGGGTGGTGCCTC
GAAGCCTTCAGTTACGCCCAGAGCAGGTGCTTAGCTGACCTCAGTGGCGCCCTCATCATG
GTGGTGGTGGGGTCCCTGTCCCAGTACCAGCTGATGAAACATCGCTCCATC---CGAGGA
TTCGTCCAGAAACAGCAGTACTTGAGGTGGCCTGAGGATCTCCAGGATGTTGGCTGGTTT
CTCAACAAACTCTCTCAGCTCATTCTAAATAAAGAAAAGGAAAGGAA------GAAAGAC
AATGACATTCAGTTGCAAAGTGTACCCACCATTTC-
>Ecaballus_XM_023632733.1
ATGGGCGATCACCTCGACCTTCTCTTAGGAATGGTGCTCGTGGCCAGTCCTGTGCTTGGA
ATTTCTTCCTGCTTCTCTGATGGCCGGATGGCCTTGTATCGTTTCTGCAACCTCACCCAG
GTCCCCCAGGTCCCCAACACT---ACTGAGAGACTCCTGCTAAGCTTCAACTATATCAAG
ACCATCACAACCGCATCGTTCCCCTTCCTGGAGCAGCTGCAGCTGCTGGAGCTCGGGACT
CAGTTTACCCCCTTCACGATTGACAAAGAAGCCTTCAGAAACCTGCCCAATCTTAGAATC
TTGGACCTGGGCCACAGTCGGATAGACTTCTTGCATCCAGACGCTTTTCAGGGGCTGCCC
CATCTGTTTGAACTGAGACTCTTTTCCTGTGGTCTCTCTGATGCTGTATTGAAAGATGGT
TATTTCAGAAACTTAGAGTCTTTAACTCGCTTGGACCTATCCATAAATCAGATTAGTGGT
CTCTCCCTTCATCCTTCATTCTTAGAATTGAATTCCCTGAAGTCCATTGATTTTTCCTCC
AACAAAATACCCATTGTATGTGAGGGTGAGCTCGAGCCCCTCCGGGGAAAAACACTGTCC
TTTTTAAGCCTTGCTAATAATAACCTGTACAGC------AGGGTCTCCGTGGACTGGAAG
AAGTGTAAGAACCCCTTCAGAAACATGGTCCTGGAAACCCTAGATGTTTCTGGCAATGGC
TGGACCGCGAACATCATAGGAAACTTTAGCAATGCCATCAATGGAAGCCAGATTTTCTCT
CTGGTTATTACCTACCACATTATGGGTTCTGGGTTTGGCTTCCATAACGTCAAAGATCCT
GACTGGAGCACATTCTCTGGCCTGGCCAGAAGCTCGGTGATACACCTGGACCTTTCACAA
GGGTATATCTTCTCCTTGAACTTCCGAGTCTTTGAGAGCCTCAAGGAGCTGAAGGTTCTG
AACCTTGCCCACAACAAGATAAACAAGATTGCAAATGAAGCATTTTATGGACTCGACAAC
CTCCAGCTTCTCAATATGTCATGTAACCTTCTGGGGGAACTTTATGATTCTAACTTTGAT
GGACTACCTAAGGTGGCCTATATCGATCTGCAAAAGAATCACATTGGGATCATTCAGGAC
AAAACATTCAGATTCCTGAAAAAATTACACACCTTGGATCTTCGGGATAATGCTCTTAAA
AGAATTGATTTTATTCCGAGCATTCCTAATATCTTCTTGGGCGGCAATAAACTGGTGACT
TTGCCA---AACATCAAACTTACCGCCAACTTCATCCACTTATCAGAGAACAGGCTAGAA
GATCTGGGTGATCTCTACTTCCTCCTCCAGGTACCTCAACTCCAGATTCTCATTTTAAAT
CAAAATCGCTTTTCTTCCTGT---AAATCAGCT---CATGCT---------TCTTCAAAG
AATCTCAGCTTAGAACAGCTTTTCCTTGGAGAAAATATGTTGCAACTTGCCTGGGAAGCT
GGGGTCTGCTGGGATATTTTTAAGGAGCTTTTCCATCTACAAGTCCTGTATTTGAATAAT
AACTACCTGAATTTCCTTCCACCAGGAGTGTTTAGCGATCTGACTGCATTAAGGAACCTC
AGCCTCAGTTTCAACAGGCTGATGGCTCTTTCTCCTGGTGACTTACCTGCTAATTTAGAG
ATCCTTTATATATCCAGAAACCAGCTCCTATCTCCTGATCCTGGTTTATTCACGTCACTT
GGAGCTGTGGACATAACTCATAACAAGTTCATCTGTGAGTGTGAACTTGGCGCCTTCATC
AGTTGGCTCAATCAAACCAATGTCACTATACTTGGGTCTCAAGCAGACATATACTGCATG
TACCCCAACTCGCTCTTTGGGGCTCCCCTCTACTCTGTTTCCATGGAGGGTTGTGATGAA
GAAGAAATCTTAAAGTCCCTTAAGTTTTCCCTTTTCATTTTATTCACTGTCACGTTGACT
CTGTTCCTCATGGCCGTCCTCATTGTCACAAAGTTCCGGGGATTTTGT---TTCACTTGT
TACATGACAGCCCAGAGACTGGTGTTCAAGGACCGTCATACCAGGGGAAGAGAATCGGAT
ATGTACAAATACGATGCCTATTTATGCTTCAGTAGCAAAGACTTTGAATGGGTGCAAAAT
GCTTTGCTTAAACACCTGGATGCTCAGTACAGCAACCAAAACAGATTTAAGCTGTGTTTT
GAAGAAAGAGACTTTGTGCCAGGGGAAAATCACATCGCCAACATCCAGGATGCCGTGTGG
AACAGCAGAAAGATTGTCTGTCTTGTGAGCAGACACTTCCTTAGAGACGGGTGGTGCCTC
GAAGCCTTCACTTATGCCCAGAGCAGGTGCTTGTCTGACCTCAACAGTGCCCTCATCGTG
GTGGTGGTCGGGTCGCTGTCCCAGTACCAGCTGATGAAGCATCAGTCCATC---AGAGGA
TTCGTACAGACCCAGCAGTACTTGAAGTGGCCTGAGGATCTCCAGGATGTCGGCTGGTTT
CTCAAAAAACTCTCCCAACACATACTAAAGAAAGAAAAGAGAACGAA------GAAAGAC
AATAACACTCCGTTGCAAACTCTAGCAACCATCCCC
>Eprzewalskii_XM_008533391.1
ATGGGCGATCACCTCGATCTTCTCTTAGGAATGGTGCTCGTGGCCAGTCCTGTGCTTGGA
ATTTCTTCCTGCTTCTCTGATGGCCGGATGGCCTTGTATCGTTTCTGCAACCTCACCCAG
GTCCCCCAGGTCCCCAACACT---ACTGAGAGACTCCTGCTAAGCTTCAACTATATCAAG
ACCATCACAACCGCATCGTTCCCCTTCCTGGAGCAGCTGCAGCTGCTGGAGCTCGGGACT
CAGTTTACCCCCTTCACGATTGACAAAGAAGCCTTCAGAAACCTGCCCAATCTTAGAATC
TTGGACCTGGGCCACAGTCGGATAGACTTCTTGCATCCAGACGCTTTTCAGGGGCTGCCC
CATCTGTTTGAACTGAGACTCTTTTCCTGTGGTCTCTCTGATGCTGTATTGAAAGATGGT
TATTTCAGAAACTTAGAGTCTTTAACTCGCTTGGACCTATCCATAAATCAGATTAGTGGT
CTCTCCCTTCATCCTTCATTCTTAGAATTGAATTCCCTGAAGTCCATTGATTTTTCCTCC
AACAAAATACCCATTGTATGTGAGGGTGAGCTCGAGCCCCTCCGGGGAAAAACACTGTCC
TTTTTAAGCCTTGCTAATAATAACCTGTACAGC------AGGGTCTCCGTGGACTGGAAG
AAGTGTAAGAACCCCTTCAGAAACATGGTCCTGGAAACCCTAGATGTTTCTGGCAATGGC
TGGACCGCGAACATCATAGGAAACTTTAGCAATGCCATCAATGGAAGCCAGATTTTCTCT
CTGGTTATTACCTACCACATTATGGGTTCTGGGTTTGGCTTCCATAACGTCAAAGATCCT
GACTGGAGCACATTCTCTGGCCTGGCCAGAAGCTCGGTGATACACCTGGACCTTTCACAA
GGGTATATCTTCTCCTTGAACTTCCGAGTCTTTGAGAGCCTCAAGGAGCTGAAGGTTCTG
AACCTTGCCCACAACAAGATAAACAAGATTGCAAATGAAGCATTTTATGGACTCGACAAC
CTCCAGCTTCTCAATATGTCATGTAACCTTCTGGGGGAACTTTATGATTCTAACTTTGAT
GGACTACCTAAGGTGGCCTATATCGATCTGCAAAAGAATCACATTGGGATCATTCAGGAC
AAAACATTCAGATTCCTGAAAAAATTACACACCTTGGATCTTCGGGATAATGCTCTTAAA
AGAATTGATTTTATTCCGAGCATTCCTAATATCTTCTTGGGCGGCAATAAACTGGTGACT
TTGCCA---AACATCAAACTTACCGCCAACTTCATCCACTTATCAGAGAACAGGCTAGAA
GATCTGGGTGATCTCTACTTCCTCCTCCAGGTACCTCAACTCCAGATTCTCATTTTAAAT
CAAAATCGCTTTTCTTCCTGT---AAATCAGCT---CATGCT---------TCTTCAAAG
AATCTCAGCTTAGAACAGCTTTTCCTTGGAGAAAATATGTTGCAACTTGCCTGGGAAGCT
GGGGTCTGCTGGGATATTTTTAAGGAGCTTTTCCATCTACAAGTCCTGTATTTGAATAAT
AACTACCTGAATTTCCTTCCACCAGGAGTGTTTAGCGATCTGACTGCATTAAGGAGCCTC
AGCCTCAGTTTCAACAGGCTGATGGCTCTTTCTCCTGGTGACTTACCTGCTAATTTAGAG
ATCCTTTATATATCCAGAAACCAGCTCCTATCTCCTGATCCTGGTTTATTCACGTCACTT
GGAGCTGTGGACATAACTCATAACAAGTTCATCTGTGAGTGTGAACTTGGCGCCTTCATC
AGTTGGCTCAATCAAACCAATGTCACTATACTTGGGTCTCAAGCAGACATATACTGCATG
TACCCCAACTCGCTCTTTGGGGCTCCCCTCTACTCTGTTTCCATGGAGGGTTGTGATGAA
GAAGAAATCTTAAAGTCCCTTAAGTTTTCCCTTTTCATTTTATTCACTGTCACGTTGACT
CTGTTCCTCATGGCCGTCCTCATTGTCACAAAGTTCCGGGGATTTTGT---TTCACTTGT
TACATGACAGCCCAGAGACTGGTGTTCAAGGACCGTCATACCAGGGGAAGAGAATCGGAT
ATGTACAAATACGATGCCTATTTATGCTTCAGTAGCAAAGACTTTGAATGGGTGCAAAAT
GCTTTGCTTAAACACCTGGATGCTCAGTACAGCAACCAAAACAGATTTAAGCTGTGTTTT
GAAGAAAGAGACTTTGTGCCAGGGGAAAATCACATCGCCAACATCCAGGATGCCGTGTGG
AACAGCAGAAAGATTGTCTGTCTTGTGAGCAGACACTTCCTTAGAGACGGGTGGTGCCTC
GAAGCCTTCAGTTATGCCCAGAGCAGGTGCTTGTCTGACCTCAACAGTGCCCTCATCGTG
GTGGTGGTCGGGTCGCTGTCCCAGTACCAGCTGATGAAGCATCAGTCCATC---AGAGGA
TTCGTACAGACCCAGCAGTACTTGAAGTGGCCTGAGGATCTCCAGGATGTCGGCTGGTTT
CTCAAAAAACTCTCCCAACACATACTAAAGAAAGAAAAGAGAACGAA------GAAAGAC
AATAACACTCCGTTGCAAACTCTAGCAACCATCCCC
>Easinus_XM_014838730.1
ATGGGCGATCACCTCGACCTTCTCTTAGGAATGGTGCTCGTGGCCAGTCCTGTGCTTGGA
ATTTCTTCCTGCTTCTCTAATGGCCGGATGGCCTTGTATCGTTTCTGCAACCTCACCCAG
GTCCCCCAGGTCCCCAACACT---ACTGAGAGACTCCTGCTAAGCTTCAACTATATCAAG
ACCATCACAACCGCATCGTTCCCCTTCCTGGAGCAGCTGCAGCTGCTGGAGCTCGGGACT
CAGTTTACCCCCTTCACGATTGACAAAGAAGCCTTCAGAAACCTGCCCAATCTTAGAATC
TTGGACCTGGGCCACAGTCGGATAGACTTCTTGCATCCAGACGCTTTTCAGGGGCTGCCC
CATCTGTTTGAACTCAGACTCTTTTCCTGTGGTCTCTCTGATGCTGTGTTGAAAGATGGT
TATTTCAGAAACTTAGAGTCTTTAACTCGCTTGGACCTATCCATAAATCAGATTAGTGGT
CTCTCCCTTCATCCTTCATTCTTGGAATTGAATTCCCTGAAGTCCATTGATTTTTCCTCC
AACAAAATACCCATTGTATGTGAGGGTGAGCTCGAGCCCCTCCGGGGAAAAACACTGTCC
TTTTTAAGCCTTGCTAATAATAACCTGTACAGC------AGGGTCTCCGTGGACTGGAAG
AAGTGTAAGAACCCCTTCAGAAACATGGTCCTGGAAACCCTAGATGTTTCTGGCAATGGC
TGGACCGCGAACATCATAGGAAACTTTAGCAATGCCATCAATGGAAGCCAGATTTTCTCT
CTGGTTATTACCTACCACATTATGGGTTCTGGGTTTGGCTTCCATAACGTCAAAGATCCT
GACTGGAGCACATTCTCTGGCCTGGCCAGAAGCTCGGTGATACACCTGGACCTTTCACAA
GGGTATATCTTCTCCTTGAACTTCCGAGTCTTTGAGAGCCTCAAGGAGCTGAAGGTTCTG
AACCTTGCCCACAACAAGATAAACAAGATTGCAAATGAAGCATTTTATGGACTCGACAAC
CTCCAGCTTCTCAATATGTCAGGTAACCTTCTGGGGGAACTTTATGATTCTAACTTTGAT
GGACTACCTAAGGTGGCCTATATCGATCTGCAAAAGAATCACATTGGGATCATTCAGGAC
AAAACATTCAGATTCCTGAAAAAATTACACACCTTGGATCTTCGGGATAATGCTCTTAAA
AGAATTGATTTTATTCCCAGCATTCCTAATATCTTCTTGGGCGGCAATAAACTGGTGACT
TTGCCA---AACATCACACTTACCGCCAACTTCATCCACTTATCAGAGAACAGGCTAGAA
GATCTGGGTGATCTCTACTTCCTCCTCCAGGTACCTCAACTCCAGATTCTCATTTTAAAT
CAAAATCGCTTTTCTTCCTGT---AAATCAGCT---CATGCT---------TCTTCAAAG
AATCTCAGCTTAGAACAGCTTTTCCTTGGAGAAAATATGTTGCAACTTGCCTGGGAAGCT
GGGGTCTGCTGGGATATTTTTAAGGAGCTTTTCCATCTACAAGTCCTGTATTTGAATAAT
AACTACCTGAATTTCCTTCCACCAGGAGTGTTTAGCGATCTGACTGCATTAAGGAGCCTC
AGCCTCAGTTTCAACAGGCTGATGGCTCTTTCTCCTGGTGACTTACCTGCTAATTTAGAG
ATCCTTTATATATCCAGAAACCAGCTCCTATCTCCTGATCCTGGTTTATTCACGTCACTT
GGAGCTGTGGACATAACTCATAACAAGTTCATCTGTGAGTGTGAACTTGGCGCCTTCATC
AGTTGGCTCAATCAAACCAATGTCACTATACTTGGGTCTCAAGCAGACATATACTGCATG
TACCCCAACTCGCTCTCTGGGGCTCCCCTCTACTCTGTTTCCGTGGAGGGTTGTGATGAA
GAAGAAATCTTAAAGTCCCTTCAGTTTTCCCTTTTCATTTTATTCACTGTCACGTTGACT
CTGTTCCTCATGGCCGTCCTCATTGTCACAAAGTTCCGGGGATTTTGT---TTCACTAGT
TACATGACAGCCCAGAGACTGGTGTTCAAGGACCGTCATACCAGGGGAAGAGAATCGGAT
ATGTACAAATACGATGCCTATTTATGCTTCAGTAGCAAAGACTTTGAATGGGTGCAAAAT
GCTTTGCTTAAACACCTGGATGCTCAGTACAGCAACCAAAACAGATTTAAGCTGTGTTTT
GAAGAAAGAGACTTTGTGCCAGGGGAAAATCACATCGCCAACATCCAGGATGCCGTGTGG
AACAGCAGAAAGATTGTCTGTCTTGTGAGCAGACACTTCCTTAGAGACGGGTGGTGCCTC
GAAGCCTTCAGTTATGCCCAGAGCAGGTGCTTGTCTGACCTCAACAGTGCCCTCATCGTG
GTGGTGGTCGGGTCGCTGTCCCAGTACCAGCTGATGAAGCATCAGTCCATC---AGAGGA
TTCGTACAGACCCAGCAGTACTTGAAGTGGCCTGAGGATCTCCAGGATGTCGGCTGGTTT
CTCAAAAAACTCTCCCAACACATACTAAAGAAAGAAAAGAGAACGAA------GAAAGAC
AATAACACTCCGTTGCAAACTCTAGCAACCATCCCC
>Csimum_XM_004439536.2
ATGGGAGATCACCTTGACCTTCTCTTAGGCGTGGTGCTCATGGCCAGTCCTGTGCTTGGA
ATTCCTTCCTGCTCCTCGGATGGCCAGGTGGCCTTATATCGTTTCTGCAACCTCACTCAG
GTCCCCCAGGTCCTCAGCACC---ACCAAGAACCTCCTACTGAGCTTCAACTATATCAAA
ACAGTCACAACCACGTCATTCCCCTTCCTGGAGCAGCTGCAGCTTCTGGAGCTTGGGACT
CAGTTTACCCCCTTGACGATTGACAAAGAAGCCTTCAGAAACCTGCCCAATCTTCGAATC
TTGGACCTGGGCAAAAATCAGATAGACTTCTTGCATCCAGATGCTTTTCAGGGGCTGCCC
CATCTGTTTGAACTTAGACTCTTTTCCTGTGGTCTCTCCGATGCTGTATTGAAAGATGGT
TATTTCAGAAATTTAGAGTCTTTAACTCGCTTAGACCTATCCATAAATCAGATTCGTGGT
CTCTACCTTCATCCTTCATTCCAGGACTTGAATTCCCTGAAGTCCATCGATTTTTCCCTC
AACCAAATACCCATTGTATGTGAGCATGGGCTCGAGCCCCTCCAAGGGAAAACACTCTCC
TTTTTAAGCCTTGCTAAAAATAACCTGTACAGC------AGGGTCTCAGTGGACTGGAAA
AAGTGTATGAACCCATTCAGAAACATGGTCCTGGAAACCCTGGATGTTTCTGGCAATGGC
TGGACCGTGGATGTCACAGGAAACTTTAGCAGTGCCATCAATGGAAGCCAGATTTTCTCT
CTCGTTCTTGCCTACCACATTATGGGTTCTGGGTTTGGCTTCCATAACATCAAAGATCCT
GACCGGAACACATTTGCTGGCCTGGCCAGAAGCTCGGTGATACGCCTGGACCTTTCACAT
GGGTTTATTTTCTCCTTGAACTTCCGACTCTTTGAGACCCTCAAGGAGTTAAAGGTTCTG
AACCTTGCCTACAACAAGATAAACAAGATTACAGATGGAGCATTTTATGGACTTGACAAC
CTCCAAATTCTCAATATGTCATATAACCTTCTGGGGGAACTTTATAATTCTAATTTTGAT
GGACTACCTAAGGTGGCCTATGTCGATCTGCAAAAGAATCACATTGGAATCATTCAGGCC
GAAACATTCAGATTCCTGGAAAAATTAGAGACCTTAGATCTTCGGGATAATGCTCTTAAA
ACAATTAATTTTATTCCGAACATACCTAATATCTTCTTGGGTGGCAATAAACTGGTGACT
TTGCCA---AACATACAACTTACAGCCAACTTCATCCATTTATCAGAGAACAGGCTAGAA
AATCTAGATTATCTATACTTCCTCCTCCAGGTACCTCATCTCCAAATTCTCATTTTAAAT
CAAAATCGCTTTTCTACTTGT---AACAAAGGT---CATGCC---------CCTTCAAAG
AATCTCAGCTTAGAACAGCTTTTCCTTGGAGAAAATATGTTGCAACTTGCCTGGGAAGGA
GGGTTCTGTTGGGATGTTTTTAAGGGGCTTTTCCATCTACAAGTCTTGTATTTGAATAAT
AACTACCTGAATTTCCTTCCACCAGGAGTATTTAGTGATCTGACTGCATTAAGGGGACTC
AGCCTCAACTCCAATAGGCTGACGGCTCTTTCTCCTGGAGACTTACCTGCTAATTTAGAG
GTCCTGGATATATCCAGAAACCAGCTCCTGTCTCCTGATCCTGATTTATTCGCATCACTT
AGTGCCTTGGACATAACTCATAACAAGTTCATTTGTGAGTGTGAGCTTAGTGCCTTCATC
AATTGGCTCAATCAAACCAATGTCACTATATTTGGGTCTCATGCAGACATATACTGCATG
TACCCCGACTCATTCTCTGGCGCTTCCCTCTACTCTGTTTCCACGGAGGGTTGTGATGAA
GAGGAATTCTTCAAGTCTCTCAATTTTTCCCTGTTCCTTTTATTCACTGTCACTTTGACT
CTGTTTCTCATGACCGTCCTCATAGTCACGAAGTTCCGGGGGTCTTGT---TTCACCTGT
TATATGACAGCCCAGAGACTGGTGTTCAAGGACCGT---ACCAGGGGCAGAGAAACAGAC
ACATACAAATACGATGCCTATTTGTGCTTCAGTAGCAAAGACTTTGAATGGGTGCAGAAT
GCTTTGCTTACACACCTGGATGCTCAGTACAGCGACCAAAACAGATTTAAGCTGTGCTTT
GAAGAAAGAGACTTTGTGCCAGGAGAAAATCACATCACCAACATCCAGGATGCCGTGTGG
AGCAGCAGAAAGGTTGTCTGCCTTGTGAGCAGACACTTCCTAGGAGACGGGTGGTGCCTC
GAAGCCTTCAGTTATGCCCAGAGCAGGTGCTTATCTGACCTCAACAGTGCTCTCATCATG
GTGGTGGTGGGGTCCCTGTCCCAGTACCAGCTGATGAAGCATCAGTCCATC---AGAGGC
TTCGTACAGACCCAGCAGTACTTGAGGTGGCCTGAGGATCTCCAGGATGTTGGCTGGTTT
CTCAATAAACTCTCTCAACACATACTAAAGAAAGAAAAGGGCACAAAGAAAGACAATAAC
ATTCCTTTGGAAGCTCTAGCAACCATCTCC------
>Efuscus_XM_028158022.1
-----------CCTTGACCTGCTCTTAGGAGTGGTCCTCCTGGCCAGCCCTGTGCTTGGC
TTGCCTTCCTGCTCCTCTGATGGCCGCATCGCCTTGTATCGTTCCTGTAACCTCACCCAG
GTCCCCCGGGTCCCCGCCACC---ACTGAGCGCCTCCTGCTAAGCTTCAACTACATCAAG
GCCGTCACAGCCACGTCATTCCCCTTGCTGGAGCGGCTGGAGCTGCTGGAGCTTGGGACT
CAGCTTACCTCCTTCACCGTTGACCGAGAAGCCTTCAGGAACCTGCCCAATCTCCGGATC
TTGGACTTGGGCCAAAGTACGATAGGCTTCTTGCACCCAGATGCCTTTCAGGGGCTGCCC
CGTCTGTTTGAGCTTCGGCTCTTTTACTGTGGCCTTTCCGATGCCGTGTTCAGAGACGGC
TACTTCAGAAACTTGCCGTCTCTGAATCGCCTGGACCTGTCCAAGAATCAGATTCATAGC
CTTTCCCTTCACCCGTCATTCCAGGAATTAAATTCCTTGAAGTCCATTGACTTCTCCCTC
AACGACATCCCCATCGTATGTGAGCATGACCTCCAGCCCCTCCAAGGGAAGGAACTCTCC
TTTTTAGGTCTTGCGTCCAATAACCTATACTAC------AGGGTCTCCGTGGACTGGGAG
AAGTGCAAGAACCCACTCAGAAACATGGTCCTAGACACCCTCGATGTCTCTCAGAATGGC
TGGACCGTGGACATCATAAGAAACTTCACCGACGCCATCGGCGGCACCCAGATTTTCTCT
CTGGTTCTTGCCCGTCACATTATGGGTCCGGGCTTTGGCTTCCACAACATCAAAGAGCCT
GACCGGCACACCTTTGCCGGCCTGGCCCGAAGCGCACTGAGACGCCTGGACCTCTCCCAC
GGCTCTATCTTCTCCCTGGGCTTCCGGCTCTTTGAGACCCTCAAGGCGCTGAAGGTCCTG
AACGTTGCCCACAACAAGATCAACACGATTGCCCGTGAGGCGTTTTACGGGCTCGACAGC
CTCCAGGTCCTCAACCTGTCCTTCAACCTTCTGGGGGAACTGTACGACCCCAACTTCCAC
GGGCTGCCCAACGTCGCCTACATCGATCTGCAGAAGAATCACATTGGGATCGTCCAGGAC
GGAACCTTCAGATCCCTGCCAAGACTGCAGACCCTGGACCTCCGGGATAATGCTCTGAAA
ACGATCCACTTCATCCCAAGCATCCCGACCCTCTACTTGGGGGGCAACAAACTGGTGACA
TTGCCA---AACACCAAGTTCACCGCCAACTTCGTCCAGTTGTCGGAGAACAGGCTGGAA
CGGGTGGATGAGCTCGCTCTCCTTTTCCAGATCCCTCACCTCCAGATTCTCATTTTAAAT
CAAAACCGCCTTTCCTTGTGC---GAATCGCCC---CCCGGG---------CCTTCTGAG
AGCCTCAGCTTGGAGCAGCTTTTCCTCGGAGAAAACATGCTGCAGCTCGCCTGGGAGACG
GGGGCCTGCTGGGATGTCTTCCAGGGGCTGGCCCGCCTCCAGCGCCTCTTCTTGAACAAC
AACTACCTGAATTTCCTGCCCCCCGGCGTGTTCAGCCATCTGGTCGCCCTAAGGTTACTC
AGCCTCAACGGCAACCGGCTGACCGCTCTCTCTCCCGGCGACTTCCCGCCTCGCCTGGAG
GTGCTGGACGTGTCCAGGAACCAGCTCCTCTCCCCCGACCCCGAGGTGTTCGCGTCACTG
CGCGTCCTGGACGTCACTCACAACAAGTTCATCTGTGAGTGTGAACTTGGCCCTTTCCTC
ACGTGGCTCAATCAGACCAACGTCACCCTCCTCGGGGCTCCCGAGGACCTGTCCTGCTCG
TACCCCAGCCCCCTGCTGGGGGTGGCCCTCTCCTCGCTGACCACGGAGGGCTGCGATGAA
GAGGAGAGACTCACGGCCCTCAGGTTCTCCCTTTTCGTCTTGTTCACCGTCACGGTGACC
CTGCTCCTCGTGGCCATCCTCATCGTCACCAAGTTCCGGGGGTCTTGC---TTCCTCTGT
TACCGGACGGTCCGGAGACGTCTGTTCGAGGACCGA---GCCCAGACCAGGGAGCCTGAC
GCGTACAAGTACGACGCCTACTTGTGCTTCAGCGGCAAGGACTTTGAATGGGTGCAGGGC
GCGCTGCTGGCGCACCTGGACGCTCAGTACAGCGACCGAAACAGGCTCCGCCTGTGCTTC
GAAGAGAGAGACTTCCTGCCCGGGGAGGACGTCATCGCCAACATCCACGACGCCGTGTGG
AGCAGCAGGAAGGTCGTCTGTCTCGTGAGCAGACACTTCCTGCGGGACGGGTGGTGCCTG
GAAGCCTTCAGCTGCGCCCAGAGCAGGAGCCTGGCCGACCTCCGCGGCGCCCTCATCGTG
GTGGTGGTGGGGTCCCTGTCCCAGTTCCAGCTGATGAGGCACGCGTGCATC---CGGGCG
TTTGTGCAGAAGCAGCAGTACCTGAGGTGGCCCGAGGACCTCCAGGACGTTGGCTGGTTC
CTGCATAAACTCTCCCAA------------------------------------------
------------------------------------
>Mbrandtii_XM_014539936.1
atgggaaaccaCCTTGACCTTCTCTTGGGAGTGGTGCTCCTGGCCAGCCCTGCGCTTGGG
ATGTCTTCCTGCTCCTCGGATGGCCGCGTCGCCTTGTATCGTTTCTGTAACCTCACCCGG
GTCCCCCAGGTCCCCGGCACC---ACTGAGCGCCTCCTGCTGAGCTTCAACTATATCCAG
ACCGTCACAGCCGCGTCCTTCCCCTTCCTGGAGCGGCTGGAGCTGCTGGAGCTTGGGACT
CAGTTTACCTCCTTCACCGTTGACCAAGAAGCCTTCAGGAACCTGCCCAACCTCAGGATC
TTGGACTTGGGCAAAAGTACGATAGGCTTCTTGCATCCGGATGCCTTTCAAGGGCTGCCC
CGTCTGTTTGAACTCCGGCTCTTTTACTGTGGCCTCTCCGATGCTGTGTTAAAAGACGGT
TATTTCAGAAACTTGCCGTCTTTGAATCGCCTGGACCTGTCCAAGAATGAGATCCATAGC
CTTTCCCTTCACCCTTCGTTCCAGGAATTAAATTCCTTGAAGTCCATTGACTTCTCCCTC
AACGACATACCCATTGTATGTGAGCATGACCTCCAGCCCCTCCAAGGGAAAGAATTCTCT
TTTTTAGGGCTTGCGGCCAATAACCTGTACTCC------AGGGTCTCCGTGGACTGGGGG
AAGTGCAGGAACCCGTTCAGAAACATGGTCCTAGACACCCTAGATGTTTCTAAGAATGGC
TGGACCGTGGACATCATCAGAAACTTTACCAGCGCCATCAACGGCACCCAGATCCTCTCT
TTGGTTCTTGCCCGTCACACCATGGGCCCTGGGTTTGGCTTCCAAAACATCAAAGATCCC
GACCGGCACACCTTCGCGGGCCTGGCCCGAAGTTCACTGAGACGCCTGGACCTTTCACAC
GGCTTCATCTTCACCCTGGGCTTCCGCCTCTTTGAGGCCCTCCGGGAGTTGAGGGTCCTG
AACATTGCCCACAACAAGATAAACACGATTGCACGGGAGGCATTTTATGGGCTCGACAAC
CTCCAGGTTCTCAATATGTCCTTTAACCTTCTGGGGGAACTGTACATCCCCAACTTCTAT
GGGCTACCTAACGTCGCCTATATCGATCTGCAAAAGAATCACATTGGGATCATTCAGGAC
GAGACATTCCGATCCCTGCAGAGACTGCAGACCCTGGACCTGCGGGACAACGCTCTGAAG
ACGATTCACTTCATCCCAAGCATCCCTACCCTCTTCTTGGGTGGCAACAAACTGGTGACG
TTGCCA---AACACCAGATTCACAGCCAGCTTCGTCCAGTTGTCAGAGAACAGGCTGGAA
AGGGTGGATGAGCTCTACTTCCTCTTCCAGATCCCTCACCTCCAGGTTCTCGTTTTAAAT
CAAAACCGCCTTTCCTTGTGTGCCTCGTCGCCGTCTCCTGGC---------CCTTCCGGG
AACCTCAGCTTAGAGCAGCTTTTCCTCGGAGAAAATATGCTGCAGCTCGCCTGGGAGACC
GGGTCCTGCTGGGATGTCTTCAAGGGCCTTGCCCGCCTCCGACTCCTCTACTTGAACAAC
AACTACCTGAATTTCCTCCCGCCAGGCGTGTTGAGCCATCTGGTTGCCTTAAGGGTCCTC
AGCCTCAACGGCAACAGGCTGACCGCTCTCTCTCCCGGTGACTTGCCCCCTCGCTTAGAG
GTGCTGGACGTGTCCAGGAACCAGCTCCTCTCTCCCGACCCCGAGGTCTTCGCATCCCTC
AGTGTCCTGGACGCCACTCACAACAAGTTCATCTGTGAGTGTGAACTTGGCCCTTTCATC
AGGTGGCTCAATCAGACCAACGTCACCCTATTTGGGGCTCCTGCAGACATGTCCTGCTCG
TACCCCAGCCCCCTGCTCGGGATGTCCCTCTACTCCCTGACCACGGAGGGTTGCGACGAA
GAGGAGAGACTCACGGCCCTCAGGTTCGCCCTTTTCGTCTTGTTCACCGTCACGGTGATG
CTGTTGCTCGTGGCCGTCTTCATCTTCACGAAGTGCCGGGGGTCTTGC---TTCCTCTGT
TACCAGACGGTCCGGGGACTTGTGTTCGAGGACCAA---GCCAAGACCAGAGAGCCCGAC
ACGTACAAGTACGACGCCTACCTGTGCTTCAGCAGCAAAGACTTTGAATGGGTCCAGAAC
GCGTTGCTGGCACAGCTGGACGCTCAGTACAGCGCCCAAAACAGGCTCCGCCTGTGCTTT
GAAGAGAGAGACTTCATGCCGGGGGAAGACGTCATCGCCAACATCCACGATGCCGTGTGG
AGCAGCAGGAAGGTCGTCTGTCTCGTGAGCAGACACTTCCTGAGAGACGGGTGGTGCCTG
GAGGCCTTCAGCTGCGCCCAGAGCAGGGGCCTGGCGGACCTCAACGGCGCGCTCATCGTG
GTGGTGGTCGGGTCCTTGTCCCAGTACCAGCTCATGAAGCACCAGGCCCTG---CGAGCG
TTTGTCCAGAAGCAGCAGTACCTGAGGTGGCCCGAGGACCTCCAGGATGTTGGCTGGTTT
CTTAACAAACTCTCccaacacatacttcaaaaggagaagaagaaagacggcgacaaagac
ggcgacattccgctgcagacgatagccaccctctcc
>Mdavidii_XM_015562369.1
atgggaaaccaCCTTGACCTTCTCTTGGGAGTGGTGCTCCTGGCTAGCCCTGCGCTTGGA
ATGTCTCCCTGCTCCTCGGACGGCCGCATCGCCTTGTATCATTTCTGTAACCTCACCCGG
GTCCCCCAGGTTCCCAGCACC---ACTCAGCGCCTCCTGCTAAGCTTCAACTATATCCAG
AACGTCACAGCCGCGTCCTTCCCCTTCCTGGAGCGGCTGGAGCTGCTGGAGCTTGGGACT
CAGTTTACCTCCTTCACCGTTGACCAAGAAGCCTTCAGGAACCTGCCCAATCTCAGGATC
TTGGACTTGGGCAAAAGTAGGATAGGCTTCTTGCATCCGGATGCCTTCCAAGGGCTGCCC
CGTCTGTTTGAACTCCGACTCTTTTACTGTGGTCTCTCCGATGCTGTGTTAAAAGACGGT
TATTTCAGAAACTTGCCGTCTTTGAATCGCCTGGACCTGTCCAAGAACGAGATCCATAGC
CTCTCCCTTCACCCTTCGTTCCGGGAATTAAATTCCTTGAAGTCCATTGACTTCTCCCTC
AACGACATACCCATCGTATGTGAGCATGACCTCCAGCCCCTCCAAGGGAAAGAATTCGCC
TTTGTAGGGCTTGCTGCCAATAACCTGTACTCC------AGGGTCTCCGTGGACTGGGGG
AAGTGCGGGAACCCATTCGGAAACATGGTCCTAGACACCCTAGATGTTTCTAAGAACGGC
TGGACCGTGGACATCATCAGAAACTTTGCCAGCGCCATCAACGGCACCCAGGTCCTCTCT
TTGGTTCTCGCCCGTCACATTATGGGTCCTGGGTTTGGCTTCCAAAACATCAAAGATCCT
GACCGGCACACCTTCGCCGGCCTGGCCCGAAGTTCGCTGAGACACCTGGACCTTTCCCAT
GGCTCCATCTTCTCCCTGGGTTTCCGCCTCTTTGAAGCCCTCCGGGAGTTGAAGGTCCTG
AACGTTGCCCACAACAAGATAAACACGATTGCACGGGGGGCGTTTTATGGGCTCGACAAC
CTCCAAGTTCTCAATATGTCCTTTAACCTCCTGGGGGAACTGTACAATCCCAACTTCTAC
GGGCTACCTAACGTCGCCTATATCGATCTGCAAAAGAATCACATAGGGATCATTCAGGAC
GAGACGTTCCGGTCCCTGCAGAGACTGCAGACCCTGGACCTGCGGGACAACGCGCTGAAA
ACGATTCACTTCATCCCAAGCATCCCTACCCTCTTCTTGGGTGGCAACAAACTGGCGACG
TTGCCC---AACACCAGATTCACAGCCAACTTCGTCCAGTTGTCGGAGAACAGGCTGGAA
AGGGTGGATGAGCTCTACTTCCTTTTCCAGATCCCTCACCTCCAGGTTCTCGTTTTAAAT
CAAAACCGCCTTTCCTTGTGTGCCCCGTCGCCGTCTCGTGGC---------CCTTCCGGG
AACCTTAGCTTAGAGCAGCTTTTCCTCGGAGAGAACATGCTGCAGCTCGCCTGGGAGACC
GGGTCCTGCTGGGATATCTTCAAGGGCCTGGCCCGCCTCCGACTCCTCTACTTGAACGAC
AACTACCTGAATTTCCTCCCGCCAGGCGTGTTGAGCCATCTGGTTGCCTTAAGGTTCCTT
AGCCTCAATGGCAACAGGCTGACCGCTCTCTCTCCCGGTGACTTCCCCCCTCGCTTAGAG
GTGCTGGACGTGTCCAGGAACCAGCTCCTCTCCCCCGACCCCGAGGTCTTCGCAGCCCTC
AGTGTCCTGGACGTCACTCACAACAAGTTCATCTGCGAGTGTGAACTTGGCCCTTTCATC
AGGTGGCTCAATCAAACCAACGTCACCCTATTTGGGGCTCCTGCGGACATGTCCTGCTCG
TACCCCAGCTCCCTGCTCGGCGTGTCCCTCTACTCCCTGACCATGGAGGGTTGCGACGAA
GAGGAGAGACTCACGGCCCTCAAGTTCGCCCTTTTCGTCTTGTTCACCGTCGCGGTGACG
CTGTGGCTCGTGACCGTCCTCATCGTCACCAAGTTCCGGGGGTCTTGC---TTCCTCTGT
TACCAGACGGTCCAGGGGCTTGTGTTCGAGGACCAC---GCCAAGGCCGGAGAGCCCGAC
ACGTACAAGTACGACGCCTACCTGTGCTTCAGTAGCAAAGACTTCGAGTGGGTCCAGAAC
GCGTTGCTGGCACAGCTGGACACTCAGTACAGCGCCCAGAACAGGCTCCGCCTGTGCTTC
GAAGAGAGAGACTTCATGCCGGGGGAGGACGTCCTGGCCAACATCCACGACGCCGTGTGG
AGCAGCAGGAAGGTCGTCTGTCTTGTGAGCAGACACTTCCTGAGAGACGGGTGGTGCCTG
GAGGCCTTCCGCTGCGCCCAGAGCAGGAGCCTGGAGGACCTCACCGGCGCGCTCATCGTG
GTGGTGGTCGGGTCCCTGTCCCAGTTCCAGCTCATGAAGCAGGAGTCCCTG---CGAGCC
TTCGTGCAGAAGCAGCAGTACCTGAGGTGGCCCGAGGACCTCCAGGATGTCGGCTGGTTT
CTTAACAAACTCTCccaacacatccttcaaaaggagaagaggaaagacggcggccgagac
ggcgacattccgctgcagaggatagccaccctctcc
>Mnatalensis_XM_016221152.1
ATGGGAAACCACCTTGACCTTCTCTTAGGAGTGGTGCTCATGGCCAGTCCTGCGCTTGGA
ATTTCTTCCTGTTCCTCTGATGGTCAGATAGCCTTGTATCGTTTCTGCAACCTCACTCAG
GTCCCCCAGGTCCTCAACTCC---ACTGAGCGCCTCCTGCTCAGCTTCAACTATATTGAG
ATCGTCACAGCCACGTCATTCCCCTTCCTGGAGAAGCTGCAGCTGCTGGAGCTTGGGACT
CAGTTTACCTCCTTGACTATTGACAAAGATGCCTTCAGGAACCTGCCCAATCTTCGAATC
TTGGACTTGGGCAAAAGTGACTTAGACTTCCTGCATCCAGATGCTTTTCAGGGGCTGCCC
CATCTGTTTGAACTCAGACTCTTTGCCTGTGGTCTCTCCGATGCTGTGTTAAAAGATGGA
TATTTCAGAAATTTAGAGTCTTTGTCTCGCCTGGACCTGTCCATGAATCAGATTCATAGC
CTTACCCTTCACCCTTCTTTCCGGGAATTAAATTCCTTGGAGTCCATTGACTTCTTCCTC
AATCAAATACCCATTGTATGCGAACATGACCTCCAGCCCCTCCAAGGGAAAAGTCTTTCC
CTTTTAAGGCTTGCTGCTAGTAACCTGTACAGC------AGGGTCTCGGTGGACTGGGCG
AAGTGCATGAACCCTTTCAGAAACATGGTCCTAGACACCCTGGATGTTTCTGAAAATGGC
TGGACCATAGACATCACAAGAAACTTCAGCAACGCCATCAACGGCAGCCAGATTTCCTCT
TTGGTTCTTACCTACCACGTTATGGGTTCTGGGTTTGGCTTCCAAAACATCAAAGATCCT
GACCGGGACACATTCACAGGCCTGGCCAGAAGTTCATTGAAAAGCCTGGACCTTTCCCAT
GGATTTATCTTCTCCCTGAACTCCCGACTCTTTGAGACCCTCAAGGAGTTGAAGCTTCTG
AATGTTGCCCACAACAAGATAAACAAGATTACAGATGAGGCATTTTATGGGCTCAGCAAC
CTCCAAGTTCTCAATATGTCATATAACCTTCTAGGGGAACTGTACGATTCCAGCTTCTAC
GGACTACTCAACGTAGCCTATATTGATCTGCAAAAGAACCACCTTGGGGTCATTCAGGAC
AAAACATTCAGATCCCTGAGAAGATTACATACTTTGGACCTCCGGGATAATGCTCTGAAA
ACAATTAATTTTATCCCAAGCATAGATACTATCTTCATGGGTGGCAATAAACTGGTGACT
TTGTCA---AACGTCGGACTCAAGGCCAACTTTATCCAGTTATCAGAGAACAGGCTGGAA
AGTCTGGATGATCTCTACCTTCTTCTCCAGATCCCTCAGCTCCGGGTTCTCATTTTAAAT
CAAAATCGATTTTCCCTTTGT---GCTCAAACG---CGTGCC---------CCTTCAGAG
AGTCTCAGCTTAGAACAGCTTTTCCTCGGAGAAAACATGTTGCAACTTGCCTGGGAGACC
GGGTCGTGTTGGGACGTTTTCAAGGGCCTTTCCCATCTCCGGATTCTCTACTTGAATAAT
AACTACCTGAATTTCCTTCCCCCGGGAGTGTTTAGCTATCTGATTGCGTTAAGGGGGCTC
AGCCTCAACTCCAACAGGCTGACAGCTCTTTCTCCTGGCGACCTGCCTCCTAATTTAGAG
GTTCTGGATGTGTCCAGAAACCAGCTCCTAGCTCCTGATCCTGATGTGTTCGCATCCCTT
AGTTTCGTGGACATAACTCACAACAAGTTCATCTGTGAGTGTGAGCTTAGCACTTTCATC
AAGTGGCTCAATCAAACCAACGTCACCATCTTGGGGTCCCCTGCGGACATTTACTGCATG
TACCCCGACTCGCTCTTTGGGACGTCCCTCTACTCTCTGTCCACGGAGGGTTGTGATGAG
GAGGAGAGTTTCAGGTCCCTGAAGTTTTCCCTCTTCGTCTTGTTCACTGTCACTGTGACC
CTGTTCCTCGTGGCCACCCTCATGTTCGCCAAGTTCAGGGGGCCTTGT---TTCCTCTGT
TACAAGACAGCCCAGAGACTTCTGTTGAAGGAGCAG---ACCAAGGCCAGAGAGCCGGAC
ACCTACAAATACGACGCCTACTTGTGCTTCAGCAGCAAGGACTTCGAGTGGGTGCAGAAC
GCTTTGCTCAGGCACCTGGACGCTCAGTACAGCGACCGAAACAGGTTCAACCTGTGCTTT
GAAGAGAGAGACTTTATGCCGGGGGACAACGTCATCGCCAACATCCACCAGGCCGTGTGG
AGCAGCAGGAAGACCGTCTGCCTTGTGAGCAGACACTTCCTCAGGGACGGGTGGTGCCTG
GAAGCCTTCAGCTGTGCGCAGAGCAGGAGCCTGGCCGACCTCAGCGGCGCCCTCATCGTG
GTGGTGGTCGGGTCATTGTCCCAGTACCAGCTCATGAAGCATGAGCCCATC---AGGGGG
TTCGTACAGAAACAGCCGTACCTGCGGTGGCCCGAGGATCTCCAGGATGTCGGCTGGTTT
CTTAATAAGCTCTCCCAACACATACTAA------AGAAAGGAAGGGAAAGGAAGGCGGAC
GGTGACATTCCGCTGGAGACTATAGCAACC------
>Drotundus_XM_024575982.1
-----------CCTTGACCTGGTCTTAGGAGTGGTGCTCATGGCCAGTCCGGTGCTTGGA
ATTTCTTCCTGCTCCTCTGATGGTCGGATTGCTTTATATCGTTCCTGCAACCTCACCCAG
GTGCCGCAGGTCCCCAACACC---ACTGAGAACCTCCTGCTGAGCTTCAACTATATCAAG
AATGTCACAGCCTCCTCATTCCCCTTCCTGGAGCAGCTACGCCTGCTGGAGCTTGGGACT
CAGTGTACTTCCTTCACTATTCACAAAGAAGCCTTTAGAAACCTGCCCAATCTTAGAATC
CTGGACTTGGGCAACAGTCAGCTAGAGTTTTTGCACCCAGAGGCTTTCCAGGGACTGCCT
CATCTGTTCGAACTCAGGCTCTTTCACTGTAGTCTGTCCAATGCTGTGTTAAAAGATGGG
TATTTCAGAAATTTAGAGTCTTTGTCTCACCTGGACCTGTCCAAAAATCAAATTCACAGC
CTTTCCCTTCATCCTTCATTCCGGGAATTAAATTCCTTGAAGTCCATTGACTTTTCCCTC
AATGAAGTACCCATGGTGTGTGAGCATGAACTCCAGCCCCTCCACGGGAAAACACTGTCC
TCCTTGAAGCTTGCTTCTACTCGCCTGTACAGC------AGGGTCTCAGTGGACTGGGGG
AAGTGTATGAACCCATTCAGAAACATGGTCCTAGACACCCTCGATGTTTCGGACAACGGC
TGGACCGTGGACATCACCAGCAACTTCAGCAATGCCATCCGTGGCAGCCAGATCTCCAGT
CTGGTGCTTGCCAACCACATTATGGGGTCTGGGTTTGGCTTCCATAACATCAAAGACCCC
GACCGGAACACATTCACCGGCCTGGCCGGAAGCTCAGTGAAAGCCCTGGACCTTTCCCAT
GGATTTATATTCTCCCTGAACTCCCGGCTCTTCGAGACCCTCGGGGAGTTGAAGCTTCTG
AACATTGCCCACAACAAGATCAACAATATTGCAGATGAGGCGTTTTACGGGCTCAACAGC
CTCCAAGTGCTCAATATGTCTTATAACCTTCTGGGGGAACTATACAATTCCAACTTCTAT
GGACTACCTAGCGTCGCCTATATTGACCTGCAGAAGAATCATATTGGGATCATTCAAGAC
AACACATTCACCATCCTGAAAAAATTACAGGCCTTGGACCTCCGGGATAACGCTCTGAAA
ACGATTCATTTTATCCCAAGCATATCTACGATCTTCTTGGGTGGCAACAAACTGGCGACT
TTCCAA---GGCATCAGACTCACAGCCAACTACATCCAGTTATCAGAGAACAGGCTGGGG
AAACTGGATAATCTCTACTTCCTTCTCCAGGTCCCTCACCTCCAGACCCTCATTTTAAAT
CAAAACCGTTTTTCCTTTTGT---ACCCAAACT---CATGCC---------CCTTCAGAG
AATCTCAGCTTAGAACAGCTTCTCCTTGGAGAAAATATGTTGCAACTTGCCTGGGAGACT
GGGTCCTGTTGGGATATTTTCAAGGGGCTTTCTCGTCTCCAGGTCCTGTACTTGAATAAT
AACTACCTGAGTTTCCTTCCGCCAGGAGTATTTCGCTATCTGGTTGCACTAACAAAACTC
AGCCTCAGCTTCAACAGGCTGACTGTTCTTTCTCCGGGCGACTTACCTCCTAACTTAGAG
ATCCTGGATGTGTCCTGGAATCAGCTCCTAGCTCCTGATCCTACTGTATTTGCATCACTT
ACTGTTGTGGACCTAACTCACAACAAGTTCATCTGTGAGTGTGAACTTAGCACCTTCATC
AGGTGGCTCAACCAAACCAGTGTCACCATATTTGGGTCTCACGCAGACATATACTGCACG
TACCCCGACCCACTGTCTGGGATTTCCCTCTACTCTCTGTCCACAGAGGGCTGTGATGAA
GAGGAAAGCTTACAGTCCCTAAAGTTCTCCCTTTTCATCTTATTCACTGTCATTTTGACG
CTGTTCCTCGTGACCGTCGTCGTAGTCACAAAGTTCCGGGGGGCTTGT---TTCTCCTGG
TACAAGACAGCCCAGAGACTGGTGTTCAAGGACCAA---AGCAAGACGAGAGAATCTGAC
ACGTACAAATACGATGCCTACTTGTGCTTCAGCAGCAAAGACTTCGAGTGGGTGCAGAAT
GCTTTGCTAAAACACCTGGACACTCAGTACAGCGACCAAAACAGACTGCGCCTGTGCTTT
GAAGAAAGAGACTTTACGCCAGGGGAAAACCTCATCGCCAACATCCATGACGCTGTGTGG
AGCAGCAGGAAGATTGTCTGCCTTGTGAGCAGACACTTCCTTAGAGATGGCTGGTGCCTG
GAAGCCTTCAGCTATGCCCAGGGCAGGGGCCTCGCTGCCCTCGACAGCGCCCTCATTGTG
GTGGTGGTCGGGTCCTTGAACCAGTACCAGCTGATGAAACACGAGTCCATC---AGAGGG
TTTGTACAGAAACAGCAGTACCTGCGGTGGCCTGAGGATCTCCAGGACGTTGGCTGGTTT
CTTCATAAACTCTCTCAACACATACTAAA-------------------------------
------------------------------------
>Harmiger_XM_019639666.1
-----------CCTTGACCTTCTCTTAGGAGTGGTACTCATGGCCAGCCCTCTGCTTGGA
ATTTCTCCCTGCTCCTCTGATGGTCAGAGGGCCTTCTATCGTTTCTGCAACCTCACCCAG
GTCCCCCAGGTTCTCAACACC---ACTGAGACCCTCCTGCTAAGCTTCAATTATATCCAG
GCAGTGACAGCCACATCATTCCCCTTCCTGGGGCAGCTGAAGCTGCTGGAACTCGGAACT
CAGTTTACCTCCTTCACTATTGACAAAGAAGCCTTCAGAAACCTGCCCAATCTTAGAATC
TTGGACTTGGGCAAAAGTCAGATAGGCTTCTTGCATCCGGATGCTTTTCAGGGACTGCCC
CATCTGTTCGAACTTAGGCTGTTCTCCTGCGGGCTCTCTGATGCAGTGTTAAAAGATGGT
TATTTCAGGAATTTGCATTCTTTGTCTCGCCTGGACCTGGCCTACAATCAGATCCGTAGC
CTTTCCCTTCATCCTTCATTCTCGGAACTGAATTCCTTGAAATCCATTGATTTTTTGCTC
AACGAAATAGCTGTGGTATGTGAGCATGAGCTCAAGCCCCTCCAAGGGAAAACACTCTCC
CTTTTACGCCTTGCATCTAATCACCTGTACAGC------AGGGTCTCAGTGGACTGGGGG
AAGTGTATGAACCCGTTCAGAAACATGGTCCTGGAGACCTTAGATGTTTCCCTCAATGGC
TGGACCGCGGACATCACAAGAAACTTTTGCAATGCCATCAATGGAAGCCAGATTTCCTCT
TTGGTTCTTGCCCACCACATTTTGGGTCCTGGGTTTGGCTTCCAAAACATGAAAGAACCT
GACCGGGATACATTTGCCGGCCTGGCCAGAAGCTCAGTGATACGTTTAGACCTTTCACAT
GGATTTATCTTCTCCCTGAACTTCCGGCTCTTTGAGGCCCTCAAGGAGTTGAAACTTCTG
AACGTTGCCCACAACAAGATAAACGAGATTAAAGATGAGGCGTTTTATGGACTGGACAAC
CTCCAAGTTCTTAATCTGTCATATAACCTTCTAGGGGAACTTTATAATTCTAACTTCTAT
GGACTACCCAAGGTGGAATATATTGATCTGCAAAAGAATCACATTGGAATCATTCAGGAA
CACACATTCAAATTCCTGGGAAAGTTAAATACGCTAGACCTCCGGGATAATGCTCTGCAA
ACAATTGATTTTATTCCAAGCATATCTTATATCTATTTGGGTGGCAATAAACTGGTGAGT
TTGCCA---AACATCGCACTTACAGCCAACTTTATCCAATTATCAGAGAACAGACTAGAA
AGTCTGGATAATCTCTACTTTCTTCTCCAGGTACCTCACCTCAAGATTCTCATTTTAAAT
CAAAATCGCTTTTCCTCTTGT---AACCCAAGT---CATGCC---------CCTTCAAAG
AGTCTCAGCTTAGAAAAGCTTTTCCTTGGAGAGAATATGTTGCAACTTGCCTGGGAGAGT
GGGTCCTGTTGGGATGTTTTTAAGGGGCTTTCCCGTCTCCAGGTCCTATACTTGAATAAT
AACTACCTGAATTTCCTTCCACCTGGAGTATTTAGCTATCTGACTGCATTAAGGGGTCTC
AGCCTCAATTCCAACAGGCTGACCTCTCTTTCTCCTAACGACTTACCTCCTAATTTAGAG
ATCCTGGATGTGTCCAGAAACCAGCTCCTATCTCCTGATCCTAATGTATTTGCATCACTT
AGTTTCGTGGACATAACTCATAACAAGTTCATCTGTGAGTGTGAACTCAGCGCTTTCATC
AGGTGGCTCAATCAAACCAATGTCACTATATTTGGGTCTCATGCAGACATATACTGCATG
TACCCCGACTCGCTCTCTGGGACTTCCCTCTACTCTCTGTCCGTGGAGGGTTGTGATGAA
GAGGAAGTCTTAAAGTCCCTAAAGTTTTCCCTTTTCATCTTATTCACTGTCACTTTGACC
CTGTTCCTCACGACCGTCCTCATAGTTGCGAAGTTCCGGGGGTTTTGT---TTCAACTGT
TATAAGACAACCCAGAGATTGGTGTTCAGGGACCAA---ACCAAGGGAAGACCCTACGAT
ACATACAAATATGATGCCTATTTGTGCTTCAATAGCAAAGACTTTGAATGGGTGCAGAAC
GCTTTGCTCAAACCCCTGGATGCCCAGTACAGTGACCAAAACAGATTGAACCTGTGCTTT
GAAGAAAGAGATTTTGTACCGGGGGAAAACCACCTCACCAATATCCACAGTGCCGTGTGG
AGCAGCAGAAAGATTGTGTGTCTTGTGAGCAGACATTTCCTTAGAGACGGGTGGTGCCTC
GAAGCCTTCAGTTACGCCCAGAGCAGGAGCTTAGCTGACCTCAACAGCGCCCTCATCATG
GTGGTGGTCGGCTCCTTGTCCCAGTACCAGCTGATGAAACATGAGTCCATC---AGAGGA
TTTGTACAGAAACAGCAGTACCTGAGGTGGCCTGAGGATCTCCAGGACGTTGACTGGTTT
CTCCATAAACTTTCTCAACACATACTAAAG------------------------------
------------------------------------
>Rsinicus_XR_002139551.1
-----------CCTTGACCTTCTCTTAGGAGTGGTGCTCATGGCCAGTCCTGTGCTAGGA
ATTTCTTCCTGCTCCTCTGATGGTCGGATGGCCTTGTATCATTTCTGCAACCTCACCCAG
ATTCCCCAGATCCTCAACACC---ACTGAGAAACTCCTGCTGAGCTTCAATTATATCCAG
ACGGTGACAGCCACATCATTCCCCTTCCTGGAGCAGCTGAAGCTGCTGGAACTCGGAGCT
CAGTTTACCTCCTTGACTATTGACAAAGAAGCCTTCAGAAACCTGCCCAATCTTAGAATC
TTGGACTTGGGCCAAAGTCGGATAGACTTCTTGCATCCAGATGCTTTTCAGGGACTCCCC
CATCTGTTTGAACTTAGGCTGTTCGCCTGTGGTCTCTCCGATGCCGTGTTAAAAAATGGT
TATTTCAGAAATTTGCATTCCTTGTCTCGCCTGGACCTGTCCTTCAATCAGATTCATAGC
CTTTCCCTTCATCCTTCATTCGGGGAATTGAATGCCTTGAAGTCCATTGATTTTTTACTC
AACAACATAGCTGTTGTATGTGAGCATGAGCTCAAGCCCCTCCAAGGGAAAACACTCTCC
CTTTTACGCCTTGCATCTAATCAACTGTACAGC------AGGGTCTCCATGGACTGGGGG
AAGTGTATGAACCCATTCAGAAATATGGTCCTGGAGACCCTAGACGTTTCTAACAATGGC
TGGACCGTGGACATCACAAGAAACTTTAGCAATGCCATCAATGGAAGCCAGATTTCCTCT
TTGGTTCTTGCCCACCACATCATGGGTCCTGGGTTTGGGTTCCACAACATCAAAGATCCT
GACCGGAGTACATTTGCCGGCCTGGCCAGAAGCTCAGTGATACGCTTGGACCTTTCACAC
GGATCTATCTTCTCCCTGAACTTCCGACTCTTTGAGACCCTCAAGGAGCTGAAGCTTCTG
AACATTGCCCACAACAAGATAAACAAGATTGTAGATGAGGCGTTTCACGGACTGGACAAC
CTCCAAGTTCTCAACCTGTCATATAACCTTCTGGGGGAACTTTGTGATTCTAACTTCTAT
GGACTACCTAGTGTGGAATACATTGATCTGCAAAATAATCACATTGGAATCATTCAGGAA
AACACATTCAAATTCCTGGGAAAATTAAATGCCCTGGACCTCCGGGATAATGCTCTGAAA
ACAATTTATTTTATCCCAAGCATATCAGATATCTACTTGGGTGGCAATAAACTGGTGAGT
TTGCCA---AGCATCGCACTTACAGCCAACTTGATCCAACTATCAGATAACAGGCTAGAA
AGTCTGGATAATCTCTACTTCCTTCTCCAGGTACCTCACCTCCAGATTCTCATTTTAAAT
CAAAATCGCCTTTCCTTTTGT---AACCAAGGA---CGTGCC---------CCTGCAGTG
AGCCTCACCTTAGAAAAGCTTTACCTTGGAGAAAATATGTTGCAACTTGCCTGGGAGAGT
GGGTTCTGTTGGGATGTTTTTAAGGGGCTTTCGCGTCTCCAAGTCCTATACTTGAATAAT
AACTACCTGAATTTCCTTCCACCAGGAGTATTTAGCTATCTGACTGCATTAAGGGGTCTC
AGCCTCAATTCTAACAGGCTGTCCTCTCTTTCTCCTGGCGACTTACCTCCTAATTTAGAG
GTCCTGGATGTGTCCAGAAACCAGCTCCTATCTCCTGATCCTACTGTATTTGCATCACTC
ACATCTGTGGACATAACTCATAACAAATTCATCTGTGAGTGTGAACTTAGCACTTTCATC
AAGTGGCTCAATCAAACCAATGTCACTATATTTGGGTCTCCTGCAGACATATACTGCATG
TACCCCAACTCGCTCTCTGGGACTTCCCTCTACTCTCTGTCTGTGGAGGGTTGTGATGAA
GAGGAAATCTTCAAGTCCCTAAAGTTTTCCCTTTTCGTCTTATTCACCGTCACTTTGACT
CTGTTCCTCGTGACCATCCTCATAGTCACGAAGTTCCGGGGGTTTTGT---TTCAACTAT
TATAAGAGAGCCCAGCGACTGGTGCTCAGGGACCAA---ACCAAGGGAAGACCCTACGAC
ACATACAAATATGATGCCTATTTGTGCTTCAGCAGCAAAGACTTTGAATGGGTGCAGAAT
GCTTTGCTTAAACACCTGGACGCCCAGTACAGTGACCGAAACAGATTGAACCTGTGCTTT
GAAGAAAGAGATTTTGTGCCAGGGGAAAACCACCTCGACAATATCCACAGTGCCGTGTGG
AGCAGCAGAAAGATTGTCTGTCTTGTGAGCAGACACTTCCTTAGCGACGGGTGGTGCCTC
GAAGCCTTCACTTACGCCCAGACCAGGAGCTTTGTAGACCTCGACAGTGCCCTCATCATG
GTGGTGCTCGGTTCCTTGTCCCAATACCAGCTGATGAAACATGAGTCCATC---AGAGGA
TTTGTGCAGAAACAGCAATACCTGCGGTGGCCTGAGGACCTCCAGGACGTGGGCTGGTTT
CTCCATAAACTCTCT---------------------------------------------
------------------------------------
>Palecto_NM_001320280.1
ATGGGAGATCACCTTGACCTTCTCCTGGGAGTGTTGCTCGTGGCCAGTCCTGTGCTTGGA
ATTTCTTCCTGCTCCTCTGATGGTCGGATGGCCTTATATCGTTTCTGCAACCTCACCCAG
ATACCCCGGGTCCTCAACACC---ACTGAGAGCCTCCTGCTAAGCTTCAACTATATCAAG
ACAGTCACAGCCGCGTCTTTCCCCTTCCTGGAGCGGCTGCAGCTGCTGGAGCTCGGAACT
CAGTTTTCATCCTTAACTATTGACAAAGAGGCGTTCAGAAACCTGCCCAATCTTCGAATC
TTGGACTTGGGCAAAAGTCAGATAGACTTCTTGCATCCGGATGCTTTTCAGGGACTGCCC
CATCTGTTTGAACTTAGACTGTTCTCCTGCGGTCTCTCCGACGCTGTGTTAAAAGATGGT
TATTTCAGAAATTTGGGGTCTTTGTCTCGCCTGGACCTGTCCACAAATCAGATTCGCAGC
CTTTCCCCCCATCCTTCGTTCAGGGAATTGAATTCCTTGAAGTCCATCGATTTCTTCCTC
AACCAAATACCCACAGTGTGTGAGCACGAGCTCAAGCCCCTCCGAGGGAAAACGCTCTCA
TTTTTGAGACTCGCTGCTAACAACCTGTACAGC------AGGGTCTCGGTGGACTGGGGG
AGGTGCATGAACCCGTTCAGAGACGTGATCCTGGAAACCCTAGACGTTTCTGGCAATGGC
TGGACCGTGGACATCACAAGGAACTTTAGCAACGCCATCAACGGAAGCCAGGTTTTCTCC
TTGGTTCTTGGCTACCACAATATGGGTTCTGGGTTTGGCTTCCACAACATCAAAGATCCT
GACCAGAGCACGTTTGCCGGCCTGGCCGGAAGCTCAGTGGCACAGCTGGACCTCTCCCAC
GGCTTCGTCTTCTCCCTGAACTCCCGACTCTTTGAGACCCTCGCGGAGCTGAAGGTTCTG
AACGTTGCCCACAACAAGATAAACAAGATTGCACACGAGGCGTTTTACGGACTCGACAGT
CTGCAGGTTCTCAATATGTCACACAACCTTCTTGGGGAGCTTTACAATTTTAACTTCTAC
GGACTCGCTAACGTGGCCCACATCGACCTGCAGAGGAACCACATCGGGATCATTCAGGAA
GAAACGTTCAGATTCCTGGAAAAGTTGAATACCTTGGACCTCCGAGACAATGCCCTCAAA
ACCATTTATTTTATTCCCAGTATACCTAATATCTTTTTGGGTGGCAATAAACTGGTGACT
TTGCCA---ACCATCAGGTTCACAGCCAACTTCATCCACTTATCAGAGAACAGGCTAGAA
AGTCTGGATAATCTCTACTTCCTTCTCCAGGTGCCTCATCTCCAGATTCTCATTTTAAAT
CAAAATCGCTCTTCCTCATGT---AACCAAGGT---CATGTC---------CATTCAGAG
AGTCTCAGCTTAGAGAAGCTTTTCCTCGGAGAAAATATGTTGCAACTTGCCTGGGAGACC
GGCTCCTGTTGGGATGTTTTTAAGGGGCTTTCCCGTCTCCAGGTCCTATATTTGAATAAT
AACTACCTGACTTTTCTCCCGCCAGGAGTATTTAGCGATCTGACTGCCTTAAGGGGACTC
AGCCTCAACTCCAACAGGCTGACGGTCCTCTCCCCTGGCGACTTACCGCCTAACTTAGAG
ATCCTGGATGTATCCAGAAACCAGCTCCTGTCTCCTGATCCTGATGTATTTGCATCACTT
CATTTCGTGGACATAACTCATAACAAGTTCATCTGTGAGTGTGAACTTAGCGCTTTCATC
AGGTGGCTCAATCAAACCAATGTCACTATATTTGGGTCTCACGCAGACATATACTGCATG
TACCCAAACTCGCTCTCTGGGACTTCCCTCTACTCCGTGTCCACGGACGGTTGTGACGAA
GAGGAAATCCTCAAGTCCCTCAAGTTCTCCCTTTTCATCTTATTCACCGTCACGCTGGTC
CTGTTCCTCTTGACCGTCCTCACAGTCGTGAAGTTCCGGGGCTTTTGT---TTCCTCTGT
TATAAGATGGTCCAGAGGCTGCTCTTTGAGGACCGA---ACCCTGGGAAGAGACTCTGAC
ACGTACACATACGATGCCTATTTGTGCTTCAGTAGCAAGGACTTCGAGTGGGTGCACGAT
GCTTTGCTCAGACACCTGGACGCTCAGTACAGCGACCAAAACAGATTTCACCTGTGCTTT
GAAGAGAGAGACTTCATGCCAGGGGAAGACCACATCGCTAACATCCACAACGCCGTGCGG
AGCAGCAGGAAGGTCGTGTGCCTGGTGAGCAGACACTTCCTCAGAGACGGCTGGTGCCTC
GAAGCCTTCAGCTACGCCCAGAGCAGGGCCCTGGCCTACCTGAACGGCGCCCTCATCATG
GTGGTGGTCGGGTCCTTGTCCCAGTACCAGCTCATGAAACACGAGGCCGTC---AGGGCC
TTTGTACAGAAACGGCAGTACCTGAGGTGGCCGGAGGATCTCCAGGACGTCGGCCGGTTT
CTCGATAAACTCTCTCA-------------------------------------------
------------------------------------
>Pvampyrus_XM_011360853.1
ATGGGAGATCACCTTGACCTTCTCCTGGGAGTGTTGCTCGTGGCCAGTCCTGTGCTTGGA
ATTTCTTCCTGCTCCTCTGATGGTCGGATGGCCTTATATCGTTTCTGCAACCTCACCCAG
ATACCCCGGGTCCTCAACACC---ACTGAGAGCCTCCTGCTAAGCTTCAACTATATCAAG
ACAGTCACGGCCACGTCTTTCCCCTTCCTGGAGCGGCTGCAGCTGTTGGAGCTCGGAACT
CAGTTTTCATCCTTAACTATTGACAAAGAGGCTTTCAGAAACCTGCCCAATCTTCGAATT
TTGGACTTGGGCAAAAGTCAGATAGACTTCTTGCATCCGGATGCTTTTCAGGGGCTGCCC
CATCTGTTTGAACTTAGACTGTTCTCCTGCGGTCTCTCCGATGCTGTGTTAAAAGATGGT
TATTTCAGAAATTTGGGGTCTTTGTCTCGCCTGGACCTGTCCACAAATCAAATTCGCAGC
CTTTCCCTCCATCCTTCGTTCAGGGAATTGAATTCCTTGAAGTCCATCGATTTCTTCCTC
AACCAAATACCCATAGTGTGTGAGCACGAGCTCAAGCCCCTCCGAGGGAAAACGCTCTCA
TTTTTGAGACTCGCTGCTAACAACCTGTACAGC------AGGGTCTCGGTGGACTGGGGG
AGGTGCATGAACCCGTTCAGAGACGTGATCCTGGAAACCCTAGACGTTTCTGGCAATGGC
TGGACCGTGGACATCACAAGGAACTTTAGCAACGCCATCAACGGAAGCCAGATTTTCTCC
TTGGTTCTTGGCTACCACAATATGGGTTCTGGGTTTGGCTTCCACAACATCAAAGATCCT
GACCAGAGCACGTTTGCCGGCCTGGCCGGAAGCTCAGTGGCACAGCTGGACCTCTCCCAC
GGCTTTATCTTCTCCCTGAACTTCCGACTCTTTGAGACCCTCGCGGAGCTGAAGGTTCTG
AACGTTGCCCACAACAAGATAAACAAGATCGCACACGAGGCGTTTTACGGACTCGACAGT
CTGCAGGTTCTCAATATGTCACACAACCTTCTTGGCGAGCTTTACAATTTTAACTTCTAC
GGACTCGCTAACGTGGCCCACATCGACCTGCAGAGGAACCACATCGGGATCATTCAGGAA
GAAACGTTCAGATTCCTGGAAAAGTTAAATACCTTGGACCTCCGAGACAATGCCCTCAAA
ACCATTTATTTTATTCCCAGTATACCTAATATCTTTTTGGGTGGCAATAAACTGGCGACT
TTGCCA---ACCATCAGGTTCACAGCCAACTTCATCCACTTATCAGAGAACAGGCTAGAA
AGTCTGGATAATCTCTACTTCCTTCTCCAGGTGCCTCATCTCCAGATTCTCATTTTAAAT
CAAAATCGCTTTTCCTCATGT---AACCAAGGT---CGTGTC---------CATTCAGAG
AGTCTCAGCTTAGAGAAGCTTTTCCTCGGAGAAAATATGTTGCAGCTTGCCTGGGAGACC
GGCTCCTGTTGGGATGTTTTTAAGGGCCTTCCCCGTCTCCAGGTCCTATATTTGAATAAT
AACTACCTGACTTTTCTCCTGCCAGGAGTATTTAGCGATCTGACTGCCTTAAGGGGACTC
AGCCTCAACTCCAACCGGCTGACGGTCCTCTCCCCTGGCAACTTACCGCCTAACTTAGAG
ATCCTGGATGTATCCAGAAACCAGCTCCTGTCTCCTGATCCTGACGTATTTGCATCACTT
CATTTCGTGGACATAACTCATAACAAGTTCATCTGTGAGTGTGAACTTAGCGCTTTCATC
AGGTGGCTCAATCAAACCAATGTCACTATATTTGGGTCTCACGCAGACATATACTGCATG
TACCCAAACTCGCTCTCTGGGACTTCCCTCTACTCCGTGTCCACGGACGGTTGTGACGAA
GAGGAAATCCTCAGGTCCCTCAAGTTCTCCCTTTTCATCTTATTCACCGTCACGCTGGTC
CTGTTCCTCTTGACCGTCCTCACAGTCGTGAAGTTCCGGGGCTTCTGT---TTCCTCTGT
TATAAGATGGTCCAGAGGCTGCTATTTGAGGACCGG---ACCCTGGGAAGAGACTCCGAC
ACGTACACATACGATGCCTATTTGTGCTTCAGTAGCAAGGACTTCGAGTGGGTGCACAAT
GCTTTGCTCAGGCATCTGGACGCTCAGTACAGCGACCAAAACAGATTTCACCTGTGCTTT
GAAGAGAGAGACTTCATGCCAGGGGAGAACCACATCGCTAACATCCACAACGCCGTGCGG
AGCAGCAGGAAGGTCGTGTGCCTGGTGAGCAGACACTTCCTCAGAGACGGCTGGTGCCTC
GAAGCCTTCAGCTACGCCCAGAGCAGGGCTCTGGCCTACCTGAACGGCGCCCTCGTCATG
GTGGTGGTCGGGTCCTTGTCCCAGTACCAGCTCATGAAACACGAGGCCATC---AGGGCC
TTTGTACAGAAACGGCAGTACCTGAGGTGGCCGCAGGACCTCCAGGACGTCGGCTGGTTT
CTCGATAAACTCTCTCA-------------------------------------------
------------------------------------
>Raegyptiacus_XM_016122698.1
-----------CCTTGACCTTCTCCTGGGAGTGTTGCTCGTGGCCAGTCCCATGCTTGGA
ATTTCTTCCTGCTCCTCTGATGGTCGGATGGCCTTATATCGTTTCTGCAACCTCACCCAG
ATACCCCAGGTCCCCAATACC---ACTGAGAGCCTCCTGCTAAGCTTCAACTATATCAAG
ACGGTCACAGCCACGTCATTTCCCTTCCTGGAGCGGCTGAAGCTGCTGGAGCTCGGGACT
CAGTTTTCATCCTTAACTATCGACAAAGAGGCTTTCAGAAACCTGCCCAATCTTAGAATC
TTGGACTTGGGCAAAAGTCAGATAGACTTCTTGCATCCAGATGCTTTTCAGGGACTGCCT
CATCTGTTTGAACTTAGACTGTTCTCCTGCGGTCTCTCCGATGCCGTGTTAAAAGATGGT
TATTTCAGAAATTTGAGGTCTTTGTCTCGCCTGGACCTGTCCATAAATCAGATTCGCAGC
CTTTCCCTCCATCCTTCATTCGGGGAATTGAATTCCTTGAAGTCCATCGATTTCTTCCTC
AACCAGATACCTACGGTGTGTGAGCATGAGCTCAAGCCCCTCCGAGGGAAAACGCTCTCA
TTTTTGAGCCTCGCTGCTAACAACCTGTACAGC------AGGGTCTCGGTGGACTGGGGC
AGGTGCATGAACCCGTTCAGAGACGTGGTCCTGGAAACCCTGGACGTCTCCAGAAACGGC
TGGACCGTGGACATTACAAGGAACTTTAGCAACGCCATCAATGGAAGCCAGATTTCCTCC
TTGGTTCTTGGCTACCACACTATGGGTTCTGGGTTTGGCTTCCACAACATCGAAGATCCT
GACCAGAGCACGTTTGCTGGCCTGGCCAGGAGCTCGGTGGTGCGGCTAGACCTCTCGCAC
GGGTTTATCTTCTCCCTGAACTTCCGACTCTTTGAGACCCTCGCAGAGCTGAAGGATCTG
AACATGGCCCACAACAAGATAAACAAGATTGCACGTGAGGCATTTTACGGACTCGACAGT
CTGCAGGTTCTCAATATATCATACAACCTTCTTGGGGAGCTTTACAACTCTAACTTCTAC
GGACTCACTAACGTGGCCTACATCGATCTGCAGAGGAACCACATCGGGATCATTCAGGAA
GAGACGTTCAGATTCCTGGAAAAGTTAAACACCTTGGACCTCCGAGACAACGCCCTCAAA
ACAATTTATTTTATTCCCAGTATATCCAGTATCTTCTTGGGTGGCAATAAACTGGCGACT
CTGCCA---ACCATCGAGCTCACAGCCAACTTCATCCACTTATCTGAGAACAGGCTAGAA
AGTCTGGATAATCTCTACTTCCTTCTCCAGGTGCCTCATCTCCAGATTCTCATTTTAAAT
CAAAATCGCTTATCCTCATGT---AACCAAAAT---CGTGTC---------CGTTCAGAG
AGTCTCAGCTTAGAACAGCTTTTCCTCGGAGAAAATATGCTGCAACTCGCCTGGGAGACC
GGCTCCTGTTGGGATGTTTTTAAGGGGCTTTCCCGTCTCCAGGTCCTGTATTTGAATAAT
AACTACCTGACTTTTCTCCCGCCAGGAGTATTTAGCGATCTGACTGCCTTAAGGAGACTC
AGCCTCAGCTCCAACAGGCTGACGGTCCTCTCCCCCGGCGACTTGCCGCCTAGCTTAGAG
ATCCTGGATGTATCCAGAAACCAGCTCCTGTCTCCTGATCCCGACGTATTTGCATCGCTT
AGCTTCGTGGACATAACTCATAACAAGTTCATCTGTGAGTGTGAACTCAGAACTTTCATC
CGGTGGCTCAATCAAACCAATGTCACTATATTTGGGTCTCACGCAGACATATACTGCACG
TACCCAAACTCGCTCTCTGGGATGTCCCTCTACTCTGTGTCCATGGATGGTTGTGATGAA
GAGGAAATCTTAAAGTCCCTCAGGTTCTCCCTTTTCGTCTTATTCACCGTCACTCTAGTT
CTGTTCCTCTTGACCGTCCTCACAGTCGCGAAGTTCCGGGGTATTTGT---TTCATCTGT
TATAAGATGGTCCAGGGACTGCTATTCGAGGACCGA---ACCCTGGGAAGAGACTCTGAC
ACATACAAATACGATGCCTATCTGTGCTTCAGTAGCAAGGACTTCGAGTGGGTGCACAAC
GCTTTGCTCAGACACCTGGACGCTCAGTACAGCGCCCAGAACAGATTTAACCTGTGCTTT
GAAGAGAGAGACTTCGTGCCAGGGGAAAACCACATCGTCAACATCCACGACGCCGTGCGG
AGCAGCAGGAAGGTCGTGTGTCTGGTGAGCAGACACTTCCTCAGGGACGGCTGGTGCCTC
GAAGCCTTCAGCTATGCCCAGAGCAGGGCCCTGGCCTACCTGAACAGCGCCCTCATTATG
GTGGTGGTCGGGTCCTTGTCCCAGTACCAGCTCATGAGACACGAGTCCATCATTTGGGCG
TTTGTACAGAAACGGCAGTACCTGAGGTGGCCGGAGGATCTGCAGGACGTCGGCTGGTTT
CTCGACAAACTCTCTC--------------------------------------------
------------------------------------
>Ppardus_XM_019436125.1
ATGGGAGACCCCCTTGACCTTGTCTTCGGAGTAGTGCTCGTGGCCAGTCCTGTGCTGGCG
ATTTCTTCCTGCTCCTCGGATGGTCGGCTAGCCTTGTACCGATTCTGCAACCTCACCCAG
GTGCCCTGGGTGCCTGGCACC---ACGGAGATCCTCCTGCTAAGCTTCAACTACATCGAG
ACTGTCACTGCCTCCTCATTTCCCTTCCTGGAGCAGCTGGGGCTGCTGGAGCTCGGGACT
CAGTATACCCCCTTGCGTATTGACAGAGAGGCCTTCCGAAACCTGCCCAATCTTAGAGTC
TTGGACCTGGGCGGGAGCCACATGCATTTCCTGCATCTCGACGCTTTCCAGGGGCTGCCC
CACCTGCTTGAACTTCGACTCTTCTTCTGTGCTCTCTCCGATGCCGTATTAAGAGACGGT
TATTTCCGAAATCTGGAGTCTTTGACTCGCCTGGACCTGTCCAAAAATCAGATTCGTAGC
CTTCACCTTCATCCTTCATTCCGGGAGTTGAATTCCTTGAAGTCTATCGATTTTTCCCTC
AACCAGATACCCATCGTATGTGAACAGGAGCTCAAGCCCCTCCAAGGGAAGACGCTCTCC
TTCTTAAGCCTCGCCACCAATGGCTTGTACAAC------AGGGTCCCCATGGACTGGGCC
AAGTGTATGAACCCGTTCAGAGACATGGTGCTGGAAACCCTGGATGTTTCTCACAACGGC
TGGACCGTGGACGTCACGGGGAACTTCAGCAGGGCCATCAATGGGAGCCAGACCTCCTCT
CTGGTTCTCACCTACCACATCATGGGGGCTGGGTTTGGCTTCCGTAACATCCGGGACCCT
GACCGGAGCACATTTGCCGGCCTGGCCAGGAGCTCAGTGGCACGTCTGGATCTTTCACAC
GGCTTTATCTTCTCTCTGAACTTTCGGCTCTTTGAGTCTCTCAGGCACTTGAAGGTCCTG
AACCTCGCCCACAACAAGATAAACAAGATTGCAGGGGAAGCGTTTTATGGACTCGACAGC
CTGCAGGTTCTCAACATGTCACATAACCTTCTGGGCGAGCTTTATAATTCTGATTTCGGT
GGACTGCCTGAGGTAGCCTATATTGACCTTCAAAACAACCACATTGGGATCATTCAGGAC
CAGACGTTCAAATCCCTGAAGACATTACAGACCTTGGATCTCCGCGATAATGCCCTTAAA
ACCATTTCTTTCATCCCGAGCATCCCTACTATCTTCTTGGGCAGCAATAAACTGGTGACC
TTGCCG---AACGTAAGGCTTACCGCCAACTTCATCCACTTGTCAGAGAACAGGCTAGAA
GACCTGGACAGTCTCTACTTCCTTCTCCGGGTCCCTCACCTCCAGATCCTCATTCTGAAT
CAAAACCGCCTTTCTTCTTGC---AACCCAGCT---CATGCC---------CCAGCGGGG
AGCCTCAGCCTGGAGAAGCTTTTCCTTGGAGGAAATATGTTGCAGCTGGCCTGGGAAACC
GGCTTCTGCTGGGATGTTTTTAAGGGGCTCTCCCAGCTCCAGGTCCTGTATCTAAATAAC
AACTACCTGAATTCCCTTCCGCCAGGAGTATTTAGCGACCTGACCGCACTGAGGGGTCTC
AGCCTCAGCTCCAACAGGCTGACCGTTCTTTCTCCCGGAGACTTGCCTGCGAATTTGGAA
GTCCTGGACGTGTCCAGAAACCAGCTCCTGTCCCCCGACCCCGATCTGTTTGCGGGCCTC
AGTGCCGTGGACATAACGTACAACAAGTTCATCTGTGAGTGTGAACTCCGTCCCTTCATC
AGCTGGCTCAACCAGACCAACGTCACTGTGCTTGGGTCTCATGCAGACGTCCTCTGCATG
TACCCCGCCTCGCTTGCTGGGACCTCCCTCTCCTCTGTGTCCATGGAGGGTTGTGACGAA
GAGGAAGTCTTAAAGTCCCTGAAGTTGTCCCTTTTCGTTTTATCCAGTGTTACCGTGACT
CTGTTCCTCACGGCCGTCCTCACGGTCGCCAAGTTCCGGGGGCTTTGT---TTCCTCTGC
TACAAGGCAGCCTGCAGACTGCTGTCCACGGACCAC---GCCAAGGGCAGCGGGTCAGAC
GTGTACAAATACGACGCGTATCTGTGCTTCAGCAACAAGGACTTTGAGTGGGTGCAAAAC
GCTTTGCTCAAGCACCTAGATGCTCAGTACAGCGACCAAAACAGATTCAACCTGTGCTTC
GAGGAGAGAGACTTTGTCCCGGGGCAAGACCACATCGCCAACATCCAGGACGCCGTGTGG
GGCAGCAGGAAGGTGGTCTGTCTCGTGAGCAGGCACTTCCTCCGAGACGGCTGGTGCCTC
GAAGCCTTCAGTTACGCCCAGAGCCGCTGTGTGTCTGACCTCGACGGTGCCCTCATCCTG
GTGGTCGTGGGCTCCCTGTCCCAGTACCAGCTGATGAAGCATCAGTCTCTC---AGGGGA
TTCGTGCGGAAGCGGCAGTATTTGAGGTGGCCCGAAGACGTCCAGGATGTCGACTGGTTT
CTTAATAAACTCTCTCAGCACCTTCTAAAGAAAGAAAAGGGAACGAA------GAGAGAC
GGCGACATTCAGCTGCACACCGTAGCGAGCGTCTCC
>Ptigris_XM_015544459.1
ACGGGAGACCCCCTTGACCTTGTCTTCGGAGTAGTGCTCGTGGCCAGTCCTGTGCTGGCG
ATTTCTTCCTGCTCCTCGGACGGTCGGCTAGCCTTGTACCGATTCTGCAACCTCACCCAG
GTGCCCTGGGTGCCTGGCACC---ACGGAGATCCTCCTGCTAAGCTTCAACTACATCGAG
ACTGTCACTGCCTCCTCATTTCCCTTCCTGGAGCAGCTGGGGCTGCTGGAGCTCGGGACT
CAGTATACCCCCTTGCGTATTGACAGAGAGGCCTTCCGAAACCTGCCCAATCTTAGAGTC
TTGGACCTGGGCGGGAGCCACATGCATTTCCTGCATCTCGACGCTTTCCAGGGGCTGCCC
CACCTGCTTGAACTTCGACTCTTCTTCTGTGCTCTCTCCGATGCCGTATTAAGAGACGGT
TATTTCCGAAATCTGGAGTCTTTGACTCGCCTGGACCTGTCCAAAAATCAGATTCGTAGC
CTTCACCTTCATCCTTCGTTCCGGGAGTTGAATTCCTTGAAGTCTATCGATTTTTCCCTC
AACCAGATACCCATCGTATGTGAACAGGAGCTCAAGCCCCTCCAAGGGAAGACGCTCTCC
TTCTTAAGCCTCGCCACCAATGGCTTGTACAAC------AGGGTCCCCATGGACTGGGCC
AAGTGTATGAACCCGTTCAGAGACATGGTGCTGGAAACCCTGGATGTTTCTCACAACGGC
TGGACCGTGGACGTCACGGGGAACTTCAGCAGGGCCATCAATGGGAGCCAGACCTCCTCT
CTGGTTCTCGCCTACCACATCATGGGGGCTGGGTTTGGCTTCCGTAACATCCGGGACCCT
GACCGGAGCACATTTGCCGGCCTGGCCAGGAGCTCAGTGGCACGTCTGGATCTCTCACAC
GGCTTTATCTTCTCTCTGAACTTTCGGCTCTTTGAGTCTCTCAGGCACTTGAAGGTCCTG
AACCTCGCCCACAACAAGATAAACAAGATTGCAGGGGAAGCGTTTTATGGACTCGACAGC
CTGCAGGTTCTCAACATGTCACATAACCTTCTGGGCGAGCTTTATAATTCTGATTTCGGT
GGACTGCCTGAGGTAGCCTATATTGACCTTCAAAACAACCACATTGGGATCATTCAGGAC
CAGACGTTCAAATCCCTGAAGACATTACAGACCTTGGATCTCCGCGATAATGCCCTTAAA
ACCATTTCTTTCATCCCGAGCATCCCTACTATCTTCTTGGGCAGCAATAAACTGGTGACC
TTGCCG---AACGTAAGGCTTACCGCCAACTTCATCCACTTGTCAGAGAACAGGCTAGAA
GACCTGGACAGTCTCTACTTCCTTCTCCGGGTCCCTCACCTCCAGATCCTCATTCTGAAT
CAAAACCGCCTTTCTTCTTGC---AACCCAGCT---CATGCC---------CCAGCGGGG
AGCCTCAGCCTGGAGAAGCTTTTCCTTGGAGGAAATATGTTGCAGCTGGCCTGGGAAACC
GGCTTCTGCTGGGATGTTTTTAAGGGGCTCTCCCAGCTCCAGGTCCTGTATCTAAATAAC
AACTACCTGAATTCCCTTCCGCCAGGAGTATTTAGCGACCTGACCGCACTGAGGGGTCTC
AGCCTCAGCTCCAACAGGCTGACCGTTCTTTCTCCCGGAGACTTGCCTGCGAATTTGGAA
GTCCTGGACGTGTCCAGAAACCAGCTCCTGTCCCCCGACCCCGATCTGTTTGCGGGCCTC
AGTGCCGTGGACATAACGTACAACAAGTTCATCTGTGAGTGTGAACTCCATCCCTTCATC
AGCTGGCTCAACCAGACCAACGTCACTGTGCTTGGGTCTCATGCAGACGTCCTCTGCATG
TACCCCGCCTCGCTTGCTGGGACCTCCCTCTCCTCTGTGTCCATGGAGGGTTGTGACGAA
GAGGAAGTCTTAAAGTCCCTGAAGTTGTCCCTTTTCGTTTTATCCAGTGTTACCGTGACT
CTGTTCCTCACGGCCGTCCTCACGGTCGCCAAGTTCCGGGGGCTTTGT---TTCCTCTGC
TACAAGGCAGCCTGCAGACTGCTGTCCACGGACCAC---GCCAAGGGCAGCGGGTCAGAC
GTGTACAAATACGACGCGTATCTGTGCTTCAGCAACAAGGACTTTGAGTGGGTGCAAAAC
GCTTTGCTCAAGCACCTAGATGCTCAGTACAGCGACCAAAACAGATTCAACCTGTGCTTC
GAGGAGAGAGACTTTGTCCCGGGGCAAGACCACATCGCCAACATCCAGGACGCCGTGTGG
GGCAGCAGGAAGGTGGTCTGTCTCGTGAGCAGGCACTTCCTCCGAGACGGCTGGTGCCTC
GAAGCCTTCAGTTACGCCCAGAGCCGCTGTGTGTCTGACCTCGACGGTGCCCTCATCCTG
GTGGTCGTGGGCTCCCTGTCCCAGTACCAGCTGATGAAGCATCAGTCTCTC---AGGGGA
TTCGTGCGGAAGCGGCAGTATTTGAGGTGGCCCGAAGACGTCCAGGATGTCGACTGGTTT
CTTAATAAACTCTCTCAGCACCTTCTAAAGAAAGAAAAGGGAACGAA------GAGAGAC
GGCGACATTCAGCTGCAGACCGTGGCGAGCGTCTCC
>Fcatus_XM_023247432.1 
ATGGGAGACCCCCTTGACCTTGTCTTCGGAGTAGTGCTCGTGGCCAGTCCTGTGCTGGCG
ATTTCTTCCTGCTCCTCGGACGGTCGGCTAGCCTTGTACCGATTCTGCAACCTCACCCAG
GTGCCCTGGGTGCCTGGCACC---ACGGAGATCCTCTTGCTAAGCTTCCACTACATCGAG
ACTGTCACTGCCTCCTCATTTCCCCTCCTGGAGCAGCTGGGGCTGCTGGAGCTCGGGACT
CAGTATACCCCCTTGCGTATTGACAGAGAGGCCTTCCGAAACCTGCCCAATCTTAGAGTC
TTGGACCTGGGCGGGAGCCACATGCATTTCCTGCATCTCGACGCTTTCCAGGGGCTGCCC
CACCTCCTTGAACTTCGACTCTTCTTCTGTGCTCTCTCCGATGCCGTATTAAGAGACGGT
TATTTCCGAAATCTGGAGTCTTTGACTCGCCTGGACCTGTCCAAAAATCAGATTCGTAGC
CTTCACCTTCATCCTTCATTCCGGGAGTTGAATTCCTTGAAGTCTATCGATTTTTCCCTC
AACCAGATACCCATCGTATGTGAACAGGAGCTCAAGCCCCTCCAAGGGAAGACGCTCTCC
TTCTTAAGCCTCGCCACCAATGGCTTGTACAAC------AGGGTCCCCATGGACTGGGCC
AAGTGTATGAACCCATTCAGAGACATGGTGCTGGAAACCCTGGATGTTTCTCACAACGGC
TGGACCGCGGATGTCACGGGGAACTTCAGCAGGGCCATCAATGGGAGCCAGACCTCCTCT
CTGGTTCTCACCTACCACATCATGGGGGCTGGGTTTGGCTTCCGTAACATCCGGGACCCT
GACCGGAGCACATTTGCCGGCCTGGCCAGGAGCTCAGTGGTACGTCTGGATCTTTCACAC
GGCTTTATCTTCTCTCTGAACTTTCGGCTCTTTGAGTCTCTCAGGCACTTGAAGGTCCTG
AACCTCGCCCACAACAAGATAAACAAGATTGCAGGGGAAGCGTTTTACGGACTCGACAGC
CTGCAGGTTCTCAACATGTCGCACAACCTTCTGGGCGAGCTTTATAATTCTGATTTCCGT
GGACTGCCTGAGGTAGCCTATATTGACCTTCAAAACAACCACATTGGGATCATTCAGGAC
CAGACATTCAAATCCCTGAAAACATTACAGACCTTGGATCTCCGCGATAACGCCCTTAAA
ACCATTTCTTTCATCCCGAGCATCCCTACTATCTTCTTGGGCAGCAATAAACTGGTGACC
TTGCCG---AACGTAAGGCTTACGGCCAACTTCATCCACTTGTCAGAGAACAGGCTAGAA
GATCTGGACAGTCTCTACTTCCTTCTCCGGGTCCCTCACCTCCAGATCCTCATTCTGAAT
CAAAACCGCCTTTCTTCTTGC---AACCCAGCT---CATGCC---------CCAGCGGGG
AGCCTCAGCCTGGAGAAGCTTTTCCTTGGAGGAAATATGTTGCAGCTGGCCTGGGAAACC
GGCTTCTGCTGGGATGTTTTTAAGGGGCTCTCCCAGCTCCAGGTCCTGTATCTAAATAAC
AACTACCTGAATTTCCTTCCGCCAGGAGTATTTAGCGACCTGACCGCACTGAGGGGTCTC
AGCCTCAGCTCCAACAGGCTGACCGTTCTTTCTCCCGGCGACTTGCCTGCGAATTTGGAA
GTCCTGGACGTGTCCAGAAACCAGCTCCTGTCCCCTGACCCCGATCTGTTTGCGGGCCTC
AGTGCCGTGGACATAACGTACAACAAGTTCATCTGTGAGTGTGAACTCCGTCCCTTCATC
CGCTGGCTCAACCAGACCAACGTCACTGTGCTTGGGTCTCATGCAGACATCCTCTGCATG
TACCCCGCCTCGCTTGCTGGGACCTCCCTCTCCTCTGTGTCCATGGAGGGTTGTGACGAA
GAGGAAGTCTTAAAGTCCCTGAAGTTGTCCCTTTTCATTTTATCCAGTGTTACCGTGACT
CTGTTCCTCACGGCTGTCCTCACGGTCGCCAAGTTCCGGGGGCTTTGT---TTCTTCTGC
TACAAGGCAGCCTGCAGACTGCTGTCCACGGATCAC---GCCAAGGGCAGCGGGTCTGAC
GTGTACAAATACGACGCGTATCTGTGCTTCAGCAACAAGGACTTTGAGTGGGTGCAAAAC
GCTTTGCTCAAGCACCTAGATGCTCAGTACAGCGACCAAAACAGATTCAACCTGTGCTTC
GAGGAGAGAGACTTTGTCCCGGGGCAAGACCACATCGCCAACATCCAGGACGCCGTGTGG
GGCAGCAGGAAGGTGGTCTGTCTCGTGAGCAGGCACTTCCTCCGAGACGGCTGGTGCCTC
GAAGCCTTCAGTTACGCCCAGAGCCGCTGTGTGTCTGACCTCGACGGTGCCCTCATCCTG
GTGGTCGTGGGCTCCCTGTCCCAGTACCAGCTGATGAAGCATCAGTCTCTC---AGGGGA
TTCGTGCAGAAGCGGCAGTATTTGAGGTGGCCTGAAGACCTCCAGGATGTCGACTGGTTT
CTTAATAAACTCTCTCAGCACCTTCTAAAGAAAGAAAAGGGAACGAA------GAGAGAC
GGCGACATTCAGCTGCAAACCATAGCGAGCGTCTCC
>Pconcolor_XM_025926314.1
ATGGGAGACCCCCTTGACCTTGTCTTCGGAGTAGTGCTCGTGGCCAGTCCTGTGCTGGCG
ATTTCTTCCTGCTCCTCGGATGGTCGGCTAGCCTTGTACCGATTCTGCAACCTCACCCAG
GTGCCCTGGGTGCCTGGCACC---ACGGAGATCCTCCTGCTAAGCTTCAACTACATCGAG
ACTGTCACTGCCTCCTCATTTCCCCTCCTGGAGCAGCTGGGGCTTCTGGAGCTCGGGACT
CAGTATACCCCCTTGCGTATTGACAGAGAGGCCTTCCGAAACCTGCCCAATCTTAGAGTC
TTGGACCTGGGCGGGAGCCACATGCATTTCCTGCATCTCGACGCTTTCCAGGGGCTGCCC
CACCTGCTTGAACTTCGACTCTTCTTCTGTGCTCTCTCCGATGCCGTATTAAGAGACGGT
TATTTCCGAAATCTGGAGTCTTTGACTCGCCTGGACCTGTCCAAAAATCAGATTCGTAGC
CTTCACCTTCATCCTTCATTCCGGGAGTTGAATTCCTTGAAGTCTATCGATTTTTCCCTC
AACCAGATACCCATCGTATGTGAACAGGAGCTCAAGCCCCTCCAAGGGAAGATGCTCTCC
TTCTTAAGCCTCGCCACCAATGGCTTGTACAAC------AGGGTCCCCATGGACTGGGCC
AAGTGTATGAACCCATTCAGAGACATGGTGCTGGAAACCCTGGATGTTTCTCACAACGGC
TGGACCGCGGATGTCACGGGGAACTTCAGCAGGGCCATCAATGGGAGCCAGACCTCCTCT
CTGGTTCTCGCCTACCACATCATGGGGGCTGGATTTGGCTTCCGTAACATCCGGGACCCT
GACCGGAGCACATTTGCCGGCCTGGCCAGGAGCTCAGTGGTACGTCTGGATCTTTCACAC
GGCTTTATCTTCTCTCTGAACTTTAGGCTCTTTGAGTCTCTCAGGCACTTGAAGGTCCTG
AACCTCGCCCACAACAAAATAAACAAGATTGCAGGGGAAGCGTTTTATGGACTCGACAGC
CTGCAGGTTCTCAACATGTCACATAACCTTCTGGGCGAGCTTTATAATTCTGATTTCCGT
GGACTGCCTGAGGTAGCCTATATTGACCTTCAAAACAACCACATTGGGATCATTCAGGAC
CAGACATTCAAATCCCTGAAAACATTACAGACCTTGGATCTCCGCGATAATGCCCTTAAA
ACCATTTCTTTCATCCCGAGCATCCCTACTATCTTCTTGGGCAGCAATAAACTGGTGACC
TTGCCG---AACGTAAGGCTTACGGCCAACTTCATCCACTTGTCAGAGAACAGGCTAGAA
GATCTGGACAGTCTCTACTTCCTTCTCCGGGTCCCTCACCTCCAGATCCTCATTCTGAAT
CAAAACCGCCTTTCTTCTTGC---AACCCCGCT---CATGCC---------CCAGCGGGG
AGCCTCAGCCTGGAGAAGCTTTTCCTTGGAGGAAATATGTTGCAGCTGGCCTGGGAAACC
GGCTTCTGCTGGGATGTTTTTAAGGGGCTCTCCCGGCTCCAGGTCCTGTATCTAAATAAC
AACTACCTGAATTTCCTTCCGCCAGGAGTATTTAGCGACCTGACCGCACTGAGGGGTCTC
AGCCTCAGCTCCAACAGGCTCACCGTTCTTTCTCCCGGCGACTTGCCTGCTAATTTGGAA
GTCCTGGACGTGTCCAGAAACCAGCTCCTGTCCCCTGACCCCGATCTGTTTGCGGGCCTC
AGTGTCGTGGACATAACGTACAACAAGTTCATCTGTGAGTGTGAACTCCGTCCCTTCATC
AGCTGGCTCAACCAGACCAACGTCACTGTGCTTGGGTCTCATGCAGACGTCCTCTGCATG
TACCCCGCCTCGCTTGCTGGGACCTCCCTCTCCTCTGTGTCCATGGAGGGTTGTGACGAA
GAGGAAGTCTTAAAGTCCCTGAAGTTGTCCCTTTTCATTTTATCCAGTGTTACCGTGACT
CTGTTCCTCACGGCTGTCCTCACGGTCGCCAAGTTCCGGGGGCTTTGT---TTCCTCTGC
TACAAGGCAGCCTGCAGACTGCTGTCCACGGACCAC---GCCAAGGGCAGCGGGTCTGAC
GTGTACAAATACGACGCGTATCTGTGCTTCAGCAACAAGGACTTTGAGTGGGTGCAAAAC
GCTTTGCTCAAGCACCTAGATGCTCAGTACAGCGACCAAAACAGATTCAACCTGTGCTTC
GAGGAGAGAGACTTTGTCCCGGGGCAAGACCACATCGCCAACATCCAGGACGCCGTGTGG
GGCAGCAGGAAGGTGGTCTGTCTCGTGAGCAGGCACTTCCTCCGAGACGGCTGGTGCCTC
GAAGCCTTCAGTTACGCCCAGAGCCGCTGTGTGTCTGACCTCGACGGTGCCCTCATCCTG
GTGGTCGTGGGGTCCCTGTCCCAGTACCAGCTGATGAAGCATCAGTCTCTC---AGGGGA
TTCGTGCAGAAGCGGCAGTATTTGAGGTGGCCTGAAGACCTCCAAGATGTCGACTGGTTT
CTTAATAAACTCTCTCAGCACCTTCTAAAGAAAGAAAAGGGAACGAAGAGAGAAGGCGAC
ATTCAGCTGCAAACCATAGCGAGCGTCTCCTCATCC
>Elutris_XM_022508525.1
ATGGGAGGCCACCTGGACCTTCTGTTGGGGGTAATACTCGTGGCCAGCCCTGTGCTAACA
ATTCCTTCCTGCACTTCTGATGGCCAGAGGGCCTTGTATCGATCCTGCAACCTAACCCAG
GTGCCACTGGTCCCCAGCACC---ACCCAGATCCTCCTGCTCAGCTTCAACTATATCCGG
ACTGTGACAACCACATCCTTCCCCTTCCTGGAGCAGCTGCAGCTGCTGGAGCTCGGGACT
CAGTTTACCCCCTTTACCATCGGCAGAGAGGCCTTCAGAAACCTGCCCAACCTCAGGGTC
TTGGACCTGGGCAAGAGTCAGGTGGATTTCCTGCATCCCGATGCTTTCCAGGGGCTGCCC
CGCCTGCAGGAACTTAGACTCTTCCACTGTGGTCTGTCTGATAAGATATTAAAAGATGGT
TACTTCAGAAATTTGGAGTCTTTGTTTCGCCTGGACCTGTCCAAAAATCAGATTCGTAGC
CTTAACCTTCACCCTTCGTTCTGGGAATTAAATTCCCTGAAGTCCATTGATTTTTCCCTC
AACCAGATACCCGTCGTGTGTGAACACGAGCTTCAGCCGCTGCAAGGGAAAACGCTCTCG
CTATTAAACCTCGCCGCCAATCAGCTGTACAGC------AGGGGCTCCATGGACTGGGGC
GCGTGCATGAACCCATTCAAAAACATGGTCTTGGAAACCCTGGATGTTTCTGGCAATGGC
TGGACTGCAGACATCATAGGCAACTTCAGCAGGGCCATCAGCGGGAGCCAGATCTCCTCC
CTGGTGCTGGCCCACCACATTATGGGGTCCGGGTTTGGCTTCCGGAACATCAGGGACCCC
AACCAGGACACGTTCGCAGGCCTGGCCAGGAGCACGCTGCTGTGGCTGGACCTGTCCTAT
GGCTTCATCTTCTCCCTGAACTTCCGAGTCTTTGAGGCCCTCAAGGACTTGAAGCTCCTG
CAGCTGGCCCACAACAAGATCAACAGGATTGCGGGAGAAGCGTTTTATGGCCTCGACAGC
CTCCAGGTTCTCAACATGTCCTACAACCTCCTGGGGGAGCTTTATGATTCTGATTTCTCC
GGACTCCGTCAGATAGCCTATATTGATCTCCAAAACAATCATATTGGGATCATTCAGAGC
CAGACCTTCAGGTTCCTGAAAACGTTACAGACCTTGGATCTGCGGGACAATGCTCTTAAA
ACAATCTCTTTCCTGCCAAGCCTAGACACCATCTTCTTGGGTAGCAACAAGCTGGCGGCC
TTGCCG---GACATGGAGCTTAAAGCCAACTTCATCCACTTGTCCGAAAACAGGCTGGAG
GATCTGGACGATCTCTACTTCCTCCTCCAGGTCCCCGACCTCCAGGTCCTCATTCTGAAT
CAAAACCGCTTTTCCTCTTGC---AGCCGTGCT---CGCGGC---------CCGGCAGGG
AGCCTCAGCCTGGAAACGCTTTTCCTCGGAGGAAACATGTTGCAGCTTGCCTGGGAAACC
GGCTTCTGCTGGGATGTCTTCAAGGGGCTTTCACGGCTCCGGGTCCTGTATCTGAACAAT
AACTACCTGACCTTCCTCCCTCCCGGGGCCCTTGGCAATCTGAGTGCGCTGAGGGGTCTC
GACCTCAGCTCCAACAGGCTGATGGCGCTTGCTCCTGGTGACCTGCCTGCCAACCTGGAG
GTGCTGGATGTGTCCAGAAACCAGCTCCTGTCCCTGGACCCCAACCTGCTGGCATCCCTC
ACCGCTGTGGACATAACACACAACAAGTTCATCTGTGAGTGTGACCTCCGTTCTCTCGTT
GTTTGGCTCAACCAGACCAATGTCACCGTGCTTGGGTCTGGTGCAGACATCTCCTGCACG
TACCCCAACACACTCGCAGGGACCCCCCTCTCCTCTGTCTCCATGGAGGATTGTGATGAA
GAGGAGGTCTTGAAGGCCCTACGGTTGTCTCTTTTCGTCTCCTCCACGGTGACCCTGACT
CTGTTCCTTGTGACAGTCTTCGTGTCTACCAAGCTCCGGGGCCTTTGT---TTTGTCTGC
TACAGGGCGGCCTGCAGACTGCTGCCCATGGTCCAG---GCCGAGCGCCACGAGTCCGAG
CCGTACAGATACGATGCATACCTCTGCTTCAGCGGCAGAGACTTTGAGTGGGTGCAGCGG
GCACTGCTCAGACACCTGGATGCTCAGTATAGCGCCGAGAACAGATTCAACCTGTGCTTT
GAAGAAAGAGACTTTGTCCCGGGACGGGAGCACATCGCCAACATCCAGGACGCCGTGTGG
GGCAGCAGGAAGGTGGTCTGCCTCGTGAGCAGACACTTCCTCCGGGACGGGTGGTGCCTG
GAAGCCTTTGCCTATGCCCAGAGCAGGTGTGTGTCTGATGTGGATGGCGCCCTCATCCTG
GTGATCGTCGGGTCCCTGTCCCAGTACCAGCTGATGAAGCACCGGGGCATT---GCAGGG
TTTGTGCGGAAACGGCACTACCTGAGGTGGCCCGAGGACCTCCAGGACGTGGGCTGGTTC
CTTCACACACTCTCCCAGCACATTCTGAAGAGAGAGAAGGACACTGT------AAGGGAT
GGCAGCATCCAGCTGCAGGCTTTGGTGACCGTCTCC
>Mputorius_XM_013050635.1
ATGGGAGGCTACCTGGACCTTCTTTTGGGGGTAGTGCTCGTGGTCAGCCCTGTGCTAACA
ATTCCTTCCTGCACCTCTGATGGCCAGAGGGCCTTGTATCGATCCTGCAACCTAACCCAG
GTGCCGCCAGTCCCCAGCACC---ACCCAGATCCTCCTGCTTAGCTTCAACTATATCCGG
ACTGTGACAACCACGTCTTTCCCCTTCCTGGAGCAGCTGCAGCTGCTGGAGCTTGGGACT
CAGTTTACCCCCTTTACCATCGGCAGAGAGGCCTTCAGAAACCTGCCCAACCTCAGGGTG
TTGGACCTGGGCAAGAGTCAGGTGGATTTCCTGCATCCCGATGCTTTCCAGGGGCTGCCC
CGCCTGCAGGAACTTAGACTCTTCCACTGTGGTCTGTCTGATAAGACATTAAAAGATGGT
TATTTCAGAAATTTGGAGTCTTTGTCTCGCCTGGACCTGTCCAAAAATCAGATTCAAAGC
CTTAACCTTCACCCTTCATTCTGGGAATTAAATTCCCTGAAGTCCATTGATTTTTCCCTC
AACCAGATACCCGTCGTGTGTGAACACGAGCTTCAGCCGCTGCAAGGGAAAACGCTCTCA
CTGTTAAACCTCGCCGCCAATCAGTTGTACAGC------AGGGGCTCCATGGACTGGGGC
GCATGCATGAACCCATTCAAGAACATGGTCTTGGAGACCCTGGATGTTTCTGGCAATGGC
TGGACTGCAGACATCACAGGCAACTTCAGCAGGGCTGTCAGTGGGAGCCAGATCTCCTCC
CTGGTGCTGGCCCACCATATTATGGGGCCCGGGTTTGGCTTCCAGAACATCAGGGACCCC
AACCGGGACACGTTTGCAGGCCTGGCCAGGAGCACGCTGCTGTGGCTGGACCTGTCCTAT
GGCTTCATCTTCTCCCTGAACTTCCGAGTCTTTGAGGCCCTCAAGGACTTGAAGCTCCTG
CAACTGGCCCACAACAAGATCAACAGGATTGCAGAAGAAGCGTTTTATGGCCTCGACAGC
CTCCAGGTTCTCAACATGTCCTACAACCTCCTGGGGGAGCTTTATGATTCTGATTTCTCC
GGACTCCGTCAGGTAGCCTATATTGATCTCCAAAACAATCATATTGGGATCATTCAGAGC
CAGACCTTCAGGTTCCTGAAAACGTTACAGACCTTGGATCTGCGGGACAATGCTCTTAAA
ACAATCTCTTTCCTGCCAAGCCTAGACACCATCTTCTTGGGTAGCAATAAGCTGGCGGCC
TTGCCG---GACATGGAGCTTAAAGCCAGCTTCATCCACTTGTCAGAAAACAGGCTAGAG
GATCTGGATGATCTCTACTTCCTCCTCCAGGTCCCCAACCTCCAGGTCCTCATTCTGAAT
CAAAACCGCTTTTCCTCTTGC---AGCCGTGCT---CGTGGC---------CCGGCAGGG
AGCCTCAGCCTGGAAATGCTTTTCCTCGGAAGAAACATGTTGCAGCTTGTCTGGGAAACC
GGCTTCTGCTGGGATGTGTTCAAGGGACTTTCACGGCTCCGGGTCCTGTATCTGAACAAT
AACTACCTGACCTTCATCCCGCCGGGGGCCCTTGGCGATCTGAGTGCGCTGAGGGGTCTC
GACCTCAGCTCCAACAGGCTGATGGCACTTGCTCCTGGTGACCTGCCCGCCAACCTGGAG
GTGCTAGACGTGTCCAGAAACCAGCTCCTGACCCTGGACCCCAACCTGCTGGCGTCCCTC
ACCGCCGTGGACATAACACACAACAAATTCATCTGTGAGTGTGACCTCCGTTCTCTCGTT
GTTTGGCTCAACCAGACCAACGTCACTGTGTTTGGGTCTGGTGCAGACATCTCCTGCACG
TACCCCAACGCACTCGCAGGGACCCCCCTCTCCTCTGTCTCCATGGAGGACTGTGATGAA
GAGGAGGTCTTGAAGGCTCTACGGTTGTCTCTTTTCGTCTCCTCCACGGTGACCCTGACT
CTGTTCCTCGTAACAGTCTTCGTGTCTACTAAGCTCCGGGGCCTTGGC---TTCATTTGC
TACAGGGCGGCCTGCAGACTGCTACCCACGGTCCAG---GCCGAGCGCCACGAGTCCAAG
CCGTACAGATACGATGCATACCTCTGCTTCAGTGGCAGAGACTTTGCATGGGTGCAGCGG
GCTCTGCTCAGACACCTGGATGCTCAGTATAGTGCCCAGAACAGATTCAACCTGTGCTTT
GAAGAAAGAGACTTTGTCCCGGGGCGGGAGCATATCGCCAACATCCAGGATGCCGTGTGG
GGCAGCAGGAAGGTGGTCTGCCTCGTGAGCCGACACTTCCTCCGGGACGGGTGGTGCCTG
GAAGCCTTTGCCTACGCCCAGAGCAGGTGTGTGTCTGATGCGGACGGTGCCCTCATCCTG
GTGATCGTCGGGTCCCTGTCCCGGTTCCAGCTGATGAAGCACCGGGGCATT---GCAGGG
TTTGTGCGGAAACGGCACTACCTGAGGTGGCCCGAGGACCTCCAGGACGTGGGCTGGTTC
CTTCACACACTCTCCCAGCACATTCTGAAGAGAGAGAAGGACACCAT------CAGGGAT
GGGAGCATCCAGCTGCAGGCTGTGGTGACCGTCTCC
>Nvison_KU133954.1
ATGGGAGGCTACCTGGACCTTCTGTTGGGGGTAATGCTCGTGGTCAGCCCTGTGCAAACA
ATTCCTTCCTGCACCTCTGATGGCCAGAGGGCCTTGTATCGATCCTGCAACCTAACCCAG
GTGCCGCCGGTCCCCAGCACC---ACCCAGATCCTCCTGCTTAGCTTCAACTATATCCGG
AATGTGACAACCACGTCCTTCCCCTTCCTGGAGCAGCTGCAGCTGCTGGAGCTCGGGGCT
CAGTTTACCCCCTTTACCATTGGCAGAGAGGCCTTCAGAAACCTGCCCAACCTCAGGGTC
TTGGACCTGGGCAAGAGTCAGGTGGATTTCCTGGATCCTGATGCTTTCCAGGGGCTGCCC
CGCCTGCAGGAACTTAGACTCTTCTATTGTGGTCTGTCCGATAAGACATTAAAAGATGGT
TATTTCAGAAATTTGGAGTCTTTGTCTCGCCTGGACCTGTCCAAAAATCAGATTCAAAGC
CTTAACCTTCACCCTTCATTCTGGGAATTAAATTCCCTGAAGTCCATTGATTTTTCCCTC
AACCAGATACCCGTCGTGTGTGAACACGAGCTTCAGCCGCTGCAAGGGAAAACGCTCTCT
CTGTTAAACCTCGCCGCCAATCAGCTGTACAGC------AGGGGCTCCATGGACTGGGGC
GCGTGCATGAACCCCTTCAAAAACATGGTCTTGGAGACCCTGGATGTTTCTGGCAATGGC
TGGACTGCAGACATCACAGGCAACTTCAGCAGGGCTGTCAGCGGGAGCCAGATCTCCTCC
CTGGTGCTGGCCCACCATATTATGGGGCCCGGGTTTGGCTTCCGGAACATCAGGGACCCC
AACCGGGACACGTTCGCAGGCCTGGCCAGAAGCACGCTGCTGTGGCTGGACCTGTCCTAT
GGCTTCATCTTCTCCCTGAACTTCCGAGTCTTTGAGGCCCTTAAGGACTTGAAGCTCCTG
CAGCTGGCCTACAACAAGATCAGCAGGATTGCAGAAGAAGCGTTTTATGGCCTCGACAGC
CTCCAGGTTCTCAATATGTCCTACAACCTCCTGGGGGAGCTTTATGATTCTGATTTCTCT
GGACTCCGTCAGGTAGCCTATATTGATCTCCAAAACAATCATATTGGGATCATTCAGAGC
CAGACCTTCAGGTTCCTGAAAACGTTACAGACCTTGGATCTGCGGGACAATGCTCTTAAA
ACAATCTCTTTCCTGCCAAGCCTAGACACCATCTTCTTGGGTAGCAATAAGCTGGCGGCC
TTGCCG---GACATGGAGCTTAAAGCCAGCTTCATCCACTTGTCAGAAAACAGGCTGGAG
GATCTGGACGATCTCTATTTCCTCCTACAGGTCCCCGGCCTCCAGGTCCTCATTCTGAAT
CAAAACCGCTTTTCCTCTTGC---GGCCGTGCT---CGTGGC---------CCGGCAGGG
AGCCTCAGCTTGGAAACGCTTTTCCTCGGAAGAAACATGTTGCAGCTTGCCTGGGAAACC
GGCTTCTGCTGGGATGTGTTCAAGGGACTTTCACGGCTCCGGGTCCTGTATCTGAACAAT
AACTACCTGACCTTCCTTCCACCGGGGGCCCTTGGCGATCTGAGTGCGCTGAGGGGTCTC
GACCTCAGCTCCAACAGGCTGATGGCGCTTGCTCCTGGCGACCTGCCTGCCAACCTGGAG
GTGCTGGACGTGTCCAGAAACCAGCTCCTGTCCCTGGACCCCAACCTGCTGGCGTCCCTC
ACCGCCGTGGACATAACACACAACAAGTTCATCTGTGAGTGTGACCTCCGCTCTCTCGTT
GTTTGGCTCAACCAGACCAACGTCACCGTGCTTGGGTCTGGGGCAGACATCTCCTGCATG
TACCCCAACGCACTCGCAGGGACCCCCCTCTCCTCTGTCTCCATGGAGGACTGTGATGAA
GAGGAGGTCTTGGAGGCCCTACGGTTGTCTCTTTTCGTCTCCTCCATGGTGACCCTGACT
CTGTTCCTCATGACAGTCTTCGTGTCTACCAAGCTCCGGGGCCTTTGC---TTCGTCTGC
TACAGGGCGGCCTGCGGACTGCTGCCCACGGTCCAG---GCCGAGCGCCACGAGTCCGAG
CCGTACAGATACGATGCATACCTCTGCTTCAGCGGCAGAGACTTTGCGTGGGTGCAGCGG
GCTCTGCTCAGACACCTGGATGCTCAGTATAGTGCCCAGAACAGATTCAACCTGTGCTTT
GAAGAAAGAGACTTTGTCCCGGGGCGGGAGCACATCGCCAACATCCAGGATGCCGTGTGG
GGCAGCAGGAAGGTGGTCTGCCTCGTGAGCCGACACTTCCTCCGGGACGGGTGGTGCCTG
GAAGCCTTTGCCTATGCCCAGAGCAGGTGTGTGTCTGATGCGGACGGTGCCCTCATCCTG
GTGATCGTCGGGTCCCTGTCCCAGTACCAGCTGATGAAGCACCGGGGCATT---GCAGGG
TTTGTGCGGAAACGGCACTACCTGAGGTGGCCCGAGGACCTCCAGGACGTGGGCTGGTTC
CTTCACACACTCTCCCAGCACATTCTGAAGAGAGAGAAGAACACCATCAGGGATGGGAGC
ATCCAGCTGCAGGCTGTGGTGACCGTCTCC------
>Umaritimus_XM_008695476.1
ATGGGAGGCCACCTGGACCTTCTGTTCGGGGTGATTATTGCGGCCAGCCCTGTGCTTGCG
ATGCCTTCCTGCGCCTCTGACGGTCAGAGGGCCTTGTATCGCTCCTGCAACCTCACCCAG
GTGCCGCCGGTCCCCAGCACC---ACCCAGGTTCTCCTGCTCAGCTTCAACTATATCCGG
ACTGTCACGGCCACGTCCTTCCCCTTCCTGGAGCAGCTGCAGCTGCTGGAGCTCGGGACT
CAGTTTACCCCCTTCACCATCGGCAGAGAAGCCTTCAGAAACCTGCCCAACCTGAGGGTC
TTGGACCTGGGCAATAGTCAGGTGGATTTCCTGCATCCCGATGCTTTTCAGGGGCTGCCC
CACCTGCTTGAACTAAGACTCTTCTACTGTGGTCTGTCTGATACTATATTAAAAGATGGT
TATTTCAGAAACTTAGAGTCTTTGTCTCGCCTGGACCTGTCCAAAAATGAGATTCGTAGC
CTTAAGCTTCATCCTTCGTTCTGGGAATTGAATTCCCTGAAGTCCATTGATTTTTCCCTC
AACCAGATCCCCATCGTGTGTGAACAGGAGCTCCAGCCGCTCCAAGGGAAAACCCTCTCC
CTGTTCAACCTCGCTGCCAATCACCTGTACAGT------AGGGTCTCCGTGGACTGGGGC
GCGTGCATGAACCCGTTCACAGACATGGTCCTGGAAACCCTGGACGTTTCTGGCAATGGC
TGGACGGCGGACATCACAGGGAACTTCAGCAGGGCCATCAGCGGGAGCCGGATCTCCTCG
CTGGTTCTGGCCCACCACATCATGGGGCCCGGGTTTGGCTTCCAGAACATCAGGGACCCC
GACCGGGACACGTTTGCCGGCCTGGCCGGGAGCGCGGTGCTGCAGCTGGATCTGTCCCAT
GGCTTTATCTTCTCCCTGAACTTCCGACTCTTTGAGGCCCTCAAGGCCTTGAAGCTCCTG
AACCTGGCCCACAACAAGATAAACAGGATTGCAGGAGAAGCATTTTATGGCCTTGACAGC
CTCCAGGTTCTTAACATGTCATATAACCTTCTGGGGGAGCTTTACAATTCCGATTTCTAT
GGACTCCCTCAGGTAGCCTATATTGATCTTCAAAACAATCATATTGGGATCATTCAGGAC
CAGACCTTCAGGTTCCTGAAAACATTACACACCTTGGATCTCCGGGACAATGCTCTTAAA
ACAATTTCTTTCCTGCCAAGCATAGACACTATCTTCTTGAGTAGCAATAAACTGGTGACC
TTGCCG---AACATGAGACTTAAAGCCAACTTCATCCACTTATCAGAGAACAGGCTAGAA
GATCTGGACGATCTCTACTTCCTCCTCCAGGTCCCTGACCTCCAGGTCCTCATTCTGAAT
CAAAATCGCTTTTCCTCTTGC---AGCCGAGCT---CACGGC---------CCTACAGGC
AGCCGCAGCTTAGAAAAGCTTTTCCTTGGAGGAAACATGTTGCAGCTTGCCTGGGAAACC
GGCTTCTGCTGGGATGTGTTCAAGGGGCTCTCCCGGCTCCAGATCCTTTACCTGAACAAC
AACTACTTGACCTTCCTCCCGCCGGGGGCACTTAGTGATCTGACTGCGCTGAGGGGCCTC
GACCTCAACTCCAACAGGCTGACAGCTCTTGCTCCTGGTGACTTGCCTGCGAACCTGGAG
GTGCTGGACGTGTCCAGAAACCAGCTCCTGTCCCTGGACCCCGACTTGTTTGCATCCCTC
AGAGCCGTGGACATAACGCACAACAGGTTCATCTGTGAGTGTGACCTCCGTCCTCTCATC
ACTTGGCTCAACCAGACCAACGTCACTGTATTTGGGTCTCGTGCAGACATCTACTGCATG
TACCCCAACGAGCTCACGGGGACCCCCCTCTCCTCTGTGTCCATGGAGGGCTGTGATGAG
GAGGAGGTCTTGAAGGTCATAAAGTTTTCCCTTTTCATCTCATCCACGGTCACTCTGACT
CTGTTCCTCGTGACCATCCTTGTGGTCACCAAGCTCCGGGGCCTTTGT---TTCATCTGT
TACAGGGCGGCCCACAGACTGCTGCCCACGGTCTAC---GCTGAGCGCTGCGAGTCCGAC
ACGTACAAATACGATGCCTACCTGTGCTTCAGCGGCAGAGACTTCGAGTGGGTGCAGAGG
GCTCTGCTCAGACACCTGGATGCTCAGTACAGTGACCAGAACAGATTCAACCTGTGCTTT
GAAGAAAGAGACTTCGTACCGGGGCGGGAGCACATCGCCAACATCCAGGATGCCGTGTGG
GGCAGCAGGAAGGTGGTCTGCCTCGTGAGCAGACACTTCCTCCGAGACGGCTGGTGCCTG
GAAGCCTTCACTTACGCCCAGAACAGGTGCGTGTCTGACCTGGACGGCGCCCTCATCCTG
GTGATCGTCGGGTCCCTATCCCAGTATGAGCTGATGAAGCATCAGTGCATC---AGAGGG
TTCGTGCGGAAACGACAGTACTTGAGGTGGCCCGAGGATCTCCAGGATGTTGGCTGGTTC
CTTCACACACTCTCTCAGCACATTCTGAAGAAAGGGAAGGACGCCAAGAGGGACAGTAGC
ATCCCATTGCAAACTGTGGCGGCCATCTCC------
>Uarctus_XM_026509475.1
ATGGGAGGCCACCTGGACCTTCTGTTCGGGGTGATTATTGCGGCCAGCCCTGTGCTTGCG
ATGCCTTCCTGCGCCTCTGACGGTCAGAGGGCCTTGTATCGCTCCTGCAACCTCACCCAG
GTGCCGCCGGTCCCCAGCACC---ACCCAGGTCCTCCTGCTCAGCTTCAACTATATCCGG
ACTGTCACGGCCACGTCCTTCCCCTTCCTGGAGCAGCTGCAGCTGCTGGAGCTCGGGACT
CAGTTTACCCCCTTCACCATCGGCAGAGAAGCCTTCAGAAACCTGCCCAACCTGAGGGTC
TTGGACCTGGGCAATAGTCAGGTGGATTTCCTGCATCCCGATGCTTTTCAGGGGCTGCCC
CACCTGCTTGAACTAAGACTCTTCTACTGTGGTCTGTCTGATACTATATTAAAAGATGGT
TATTTCAGAAACTTAGAGTCTTTGTCTCGCCTGGACCTGTCCAAAAATGAGATTCGTAGC
CTTAAGCTTCATCCTTCGTTCTGGGAATTGAATTCCCTGAAGTCCATTGATTTTTCCCTC
AACCAGATCGCCATCGTGTGTGAACAGGAGCTCCAGCCGCTCCAAGGGAAGACCCTCTCC
CTGTTCAACCTCGCTGCCAATCACCTGTACAGT------AGGGTCTCCGTGGACTGGGGC
GCGTGCATGAACCCGTTCACAGACATGGTCCTGGAAACCCTGGACGTTTCTGGCAATGGC
TGGACGGCGGACATCACAGGGAACTTCAGCAGGGCCATCAGCGGGAGCCGGATCTCCTCG
CTGGTTCTGGCCCACCACATCATGGGGCCCGGGTTTGGCTTCCAGAACATCAGGGACCCC
GACCGGGACACGTTTGCCGGCCTGGCCGGGAGCGCGGTGCTGCAGCTGGATCTGTCCCAT
GGCTTTATCTTCTCCCTGAACTTCCGACTCTTTGAGGCCCTCAAGGCCTTGAAGCTCCTG
AACCTGGCCCACAACAAGATAAACAGGATTGCAGGAGAAGCATTTTATGGCCTTGACAGC
CTCCAGGTTCTTAACATGTCATATAACCTTCTGGGGGAGCTTTACAATTCCGATTTCTAT
GGACTCCCTCAGGTAGCCTATATTGATCTTCAAAACAATCATATTGGGATCATTCAGGAC
CAGACCTTCAGGTTCCTGAAAACATTACACACCTTGGATCTCCGGGACAATGCTCTTAAA
ACAATTTCTTTCCTGCCAAGCATAGACACTATCTTCTTGAGTAGCAATAAACTGGTGACC
TTGCCG---AACATGAGACTTAAAGCCAACTTCATCCACTTATCAGAGAACAGGCTAGAA
GATCTGGACGATCTCTACTTCCTCCTCCAGGTCCCTGACCTCCAGGTCCTCATTCTGAAT
CAAAATCGCTTTTCCTCTTGC---AGCCGAGCT---CACGGC---------CCTACAGGC
AGCCGCAGCTTAGAAAAGCTTTTCCTTGGAGGAAACATGTTGCAGCTTGCCTGGGAAACC
GGCTTCTGCTGGGATGTGTTCAAGGGGCTCTCCCGGCTCCAGATCCTTTACCTGAACAAC
AACTACTTGACCTTCCTCCCGCCGGGGGCACTTAGTGATCTGACTGCGCTGAGGGGCCTC
GACCTCAACTCCAACAGGCTGACAGCTCTTGCTCCTGGTGACTTGCCTGCGAACCTGGAG
GTGCTGGACGTGTCCAGAAACCAGCTCCTGTCCCTGGACCCCGACTTGTTTGCATCCCTC
AGAGCCGTGGACATAACGCACAACAGGTTCATCTGTGAGTGTGACCTCCGTCCTCTCATC
ACTTGGCTCAACCAGACCAACGTCACTGTACTTGGGTCTCGTGCAGACATCTACTGCATG
TACCCCAACGAGCTCACGGGGACCCCCCTCTCCTCTGTGTCCATGGAGGGCTGCGATGAG
GAGGAGGTCTTGAAGGTCATAAAGTTTTCCCTTTTCATCTCATCCACGGTCACTCTGACT
CTGTTCCTCGTGACCATCCTTGTGGTCACCAAGCTCCGGGGCCTTTGT---TTCATCTGT
TACAGGGCGGCCCACAGACTGCTGCCCACGGTCTAC---GCTGAGCGCTGCGAGTCCGAC
ACGTACAAATACGATGCCTACCTGTGCTTCAGCGGCAGAGACTTCGAGTGGGTGCAGAGG
GCTCTGCTCAGACACCTGGATGCTCAGTACAGCGACCAGAACAGATTCAACCTGTGCTTT
GAAGAAAGAGACTTCGTACCGGGGCGGGAGCACATCGCCAACATCCAGGATGCCGTGTGG
GGCAGCAGGAAGGTGGTCTGCCTCGTGAGCAGACACTTCCTCCGAGACGGCTGGTGCCTG
GAAGCCTTCACTTACGCCCAGAACAGGTGCGTGTCTGACCTGGACGGCGCCCTCATCCTG
GTGATCGTCGGGTCCCTATCCCAGTATGAGCTGATGAAGCATCAGTGCATC---AGAGGG
TTCGTGCGGAAACGACAGTACTTGAGGTGGCCCGAGGATCTCCAGGATGTTGGCTGGTTC
CTTCACACACTCTCTCAGCACATTCTGAAGAAAGGGAAGGACGCCAAGAGGGACGGTAGC
ATCCCATTGCAAACTGTGGCGGCCATCTCC------
>Amelanoleuca_XM_019802948.1
ATGGGAGGCCACCTGGACCTTCTGTTCGGGGTGATGCTTGCGGCCAGCCCTGTGCTTGCG
ATTCCTTCCTGCGCCTCCGACGGTCAGAGGGCCTTGTATCGCTCCTGCAACCTCACCCAG
GTGCCGCCGGTCCCCAGCACC---ACCCAGGTCCTCCTGCTCAGCTTCAACTATATCCGG
ACTGTCACAACCACGTCCTTCCCCTTCCTGGAGCAGCTGCAGCTGCTGGAGCTCGGGACT
CAGTTTACCCCCTTCACCATTGGCAGAGAAGCCTTCAGAAACCTGCCCAACCTGAGGGTC
TTGGACCTGGGCAATAGTCAGGTGGATTTCCTGCATCCCGATGCTTTTCAGGGGCTGCCC
CACCTGCTTGAACTAAGACTCCTCTACTGTGGTCTGTCCGATACTGTGTTACAAGATGGT
TATTTCAGAAACTTAGGGTCTTTGTCTCGCCTGGACCTGTCCAAAAATGAGATTCGTAGC
CTTAAGCTTCATCCTTCATTCTGGGAATTGAATTCCCTGAAGTCCATTGATTTTTCCCTC
AACCAGATCCCCATCGTGTGTGAACACGAGCTCCAGCCGCTCCAAGGGAAAACCCTCTCC
CTGTTCAACCTCGCTGCCAATCACCTGTACAGT------AGGGTCTCCGTGGACTGGGGC
GCGTGCATGAACCCGTTCACAGACATGGTCCTGGAAACCCTGGACGTTTCTGGCAATGGC
TGGACCGCGGACATCACAGGGAACTTCAGCAGGGCCATCAGCGGGAGCCGGATCTCCTCC
CTGGTTCTGGCCCACCACATCATGGGGCCCGGGTTTGGCTTCCAGAACATCAGGGACCCT
GACCGGGACACGTTTGCCGGCCTGGCCGGGAGCGCGGTACTGCGGCTGGATCTGTCCCAT
GGCTTTATCTTCTCCCTGAACTTCCGACTCTTTGAGGCCCTCAAGGCCTTGAAGCTCCTG
AACCTGGCCCACAACAAGATAAACAGGATTGCGGGAGAAGCATTTTATGGCCTTGACAGC
CTCCAGGTTCTTAACATGTCATATAACCTTCTGGGGGAGCTTTACAATTCCGATTTCTAC
GGACTCCCTCAGGTAGCCTATATTGATCTTCAAAACAATCATATTGGGATCATTCAGGAC
CGGACCTTCAGGTTCCTGAAAACATTGCACACCTTGGATCTCCGGGACAATGCTCTTAAA
ACAATTTCTTTCCTGCCAAGCATAAATACTATCTTCTTGAGTAGCAATAAACTGGTGACC
TTGCAG---AACATGAGACTTAAAGCCAACTTCCTCCACTTATCAGAGAACAGGCTAGAA
GATCTGGACGATCTCTACTTCCTCCTCCGGGTCCCTGACCTCCAGGTCCTCATTCTGAAT
CAAAATCGCTTTTCCTCTTGC---AGCCGAGCT---CACGGC---------CCTACAGGC
AGCCGCAGCTTAGAAAAGCTTTTCCTTGGAGGAAACATGTTGCAGCTTGCCTGGGAAACC
GGCTTCTGCTGGGATGTGTTCAAGGGGCTCTCCCGGCTCCAGATCCTTTATCTGAACAAC
AACTACTTGACCTTCCTCCCGCCGGGGGCACTTAGTGATCTGACTGCTCTGAGGGGCCTC
GACCTCAACTCCAACAGGCTGACGGCTCTTGCTCCTGGCGACTTGCCTGCGAACCTGGAG
GTGCTGGACGTGTCCAGGAACCAGCTCCTGTCCCTGGACCCCGACTTGTTTGCGTCCCTC
AGGGCCGTGGACATAACGCACAACAGGTTCATCTGTGAGTGTGACCTCCGTCCTCTCATC
ACTTGGCTCAACCAGACCAACGTCACTGTATTCGGGTCTCATGCAGACATCTACTGCATG
TACCCCAACGAGCTCGCGGGGACCCCCCTCTCCTCTGTGTCCATGGAGGACTGCGATGAG
GAGGAGGTCTTGAAGGTCATAAAGTTGTCCCTTTTCATCTCATCCACGGTCACTCTGACT
CTGTTCCTCGTGACCATCGTTGTGGTCACCAAGCTCCGGGGCCTTTGT---TTCATCTGT
TACAGGGCGGCCCACAGACTGCTGCCCACGGTCTAT---GCTGAGCGCCGCGAGTCCGAC
ACATACAAATACGATGCCTACCTATGCTTCAGCGGCAGAGACTTCGAGTGGGTGCAGAGA
GCTCTGCTCAGACACCTGGATGCTCAGTACAGCGACCAGAACAGATTCAACCTGTGCTTT
GAAGAAAGAGACTTCGTCCCGGGGCGGGAGCACATCGCCAACATCCAGGATGCCGTGTGG
GGCAGCAGGAAGGTGGTCTGTCTCGTGAGCAGACACTTCCTCCGAGACGGCTGGTGCCTG
GAAGCCTTCACTTACGCCCAGAACAGGTGCGTGTCTGACCTGGACGGCGCCCTCATCCTG
GTGATCGTCGGGTCCCTATCCCAGTATGACCTGAGGAAGCATCAGTGTATC---AGAGGG
TTTGTGCGGAAGCGACAGTACTTGAGGTGGCCCGAGGATCTCCAGGACGTTGGCTGGTTC
CTTCACACACTCTCTCAGCACATTCTGAAGAAAGGGAAGGACGCCAA------GAGGGAC
GGTAGCATCCCACTGCAAACTGTGGCGGCCGTCTCC
>Mdomestica_XM_001376152.2
------CACCTCCTTGCATTTCTCTTGGGATTGGTATTTAAAGCCACTTCTGTGTATGGA
ATTCCTTCTTGCTCAGCTGATGGACAGCTCGCCTTTTATCGTTTCTGCAACCTCACCCAA
GTCCCCCAAGTGCCAAATACT---ACAACAAAGCTGTTGTTAAGTTTCAACTACATCAGG
GTAGTTAATGCCACTTCATTCCCTCTATTGGATCAGCTTCAATTTCTAGAGCTAGGAACT
CAGAACATTCCTCTGACCATAGAGAGAGAAGCTTTCAGAAACCTGCCCAACCTTTTAGTC
TTGGATATTGGCAACACTAAAATTCAGTTTTTGCATACTGATGCTTTTCAAGGCTTGTTC
AATTTGGTTCAACTACAGCTATATTATTGTCATCTCTCAGATTCCATTCTAAAAGATGGC
TATTTTAGAAATTTAAGTTCTTTAGCTATATTGGACCTATCAAGAAATGAAATAGAAAAT
CTCCAGCTTCATCCTTCTTTTGGAAATCTGGAATCCTTGAAATCCATAGATTTGTCCCTG
AACCACATATCCCTCATATGTAAGAGAGATCTTGAGGTTCTCCAAGGGAAAAGATTCTCT
TTGTTTAACCTTGCTTCCAATAACCTCTATAGT------AAGGTCTCAGTTAACTGGAAA
GAATGCATGAATCCTTTCAAAAATATGTCCTTTGAGATCTTAGATGTCTCAAGCAATGGC
TGGACAGTAGATATTGTACGAGACTTTTGTCATGCCATCCAGGGAACCAGGATTTCTTCT
TTGCTTCTCAACTACCATATCATGGGTGGAGGGTTTGGTTTTCATAACCTAAAAGAACCT
GACCAAGACACATTTGCTGCACTGGGCATGAGTTCAGTGATAAAAATGGATATTTCCCAT
GGCTTTATCTTTTCCTTGAACTTTCATCTGTTTGAGACTCTCAGAGAGTTGAAAGTTATG
AACCTTTCACATAACAAGGTAAACAAGATTGCTAATGGAGCATTTTATGGCCTTGATAAT
CTTCAGATTCTCAACCTGTCCTATAACCTTCTGGGAGAACTCTACCAATCTGATTTTGCT
GGGCTGTCTAAAGTTGCTTATATTGATCTACAAAGAAATCATATTGGGATAATTGAAAAG
CAGACATTCAAACACTTGAAAAATTTACAAACTTTAGACCTTCGTGACAATGCTATTAAA
ACAGTTTATTTTCTGCCAAGCGTACATACTGCCTTCCTAAGTGGCAATAAGTTGGTACAT
ATAGAAGAAAACATCAACATAACTGCCGGATTCCTTGATTTAGCAGAAAACAGATTGGCA
AATCTAAATGATCTCTATATTCTCCTCCAGATTCCAGATCTGAAGTTCCTTATTTTAAAT
AAAAATCGATTTTCCTTCTGT---AACCAACAG---TATGGT---------CCTTCAAAG
AATCACACCTTAGAGCAGCTTTATCTTTCAGAAAATATGTTGCAACTTATCTGGGAAGCA
GGAAAATGTTGGGATGTGTTTAAAAGACTTTCCCACCTTAAAATCCTCTTCCTCAATAAT
AATTACCTTAATTTCCTTCCACCTGATGTTTTCAGTGATTTGACTGCATTACAAATCCTT
AGCCTGGATGGCAACAAGCTGATATCTCTTTCTCCTGGTGTTCTACCTGAAAATTTAAGA
GTCTTGTCTTTATCCCAGAACCACCTACTATCTCCTGACCCTACTGTATTTGCATCACTG
AGCTACCTAGATATAACCCATAACAAATATATCTGTGAGTGTGAAGCCAGAAATTTTATA
CTTTGGTTGAACCAAACCAAAGTCAACATGCTTGGGTCCCCTGAGGATGTCTACTGCACA
TACCCTGACTCATTCTCTGGGGTCTCACTCTATTCAATTTCCACAGAGGGCTGTGATGAA
GAGGAAGCTTTACAATTTATTCATTTCTCACTTTTTATCTTCTTCACTACCACCTTGACT
GTGTTCCTCACAGCAGTTGTGACGTTCACAAGATTCCGTGGATGCTGTTTTCTCCTCTGG
CGTAAGATGTTCCTGACACTAGCACTTGAATACCAT---CCCCAGGGAGTAAAAGAGGAT
CAACACAAATACGATGCCTATTTGTGCTTCAGTAGCAAAGACTTTGAATGGGTCCAGAAT
GCATTCCTCAATCACTTGGACTCCCAGTACAGTCCCAAAAATAGATTTAATCTCTGTTTT
GAGGAAAGAGACTTCCTTCCAGGAGAAGACCACATCAACAACATCCGGGACGCCATATGC
AACAGCAAGAAAACCATTTGCATTGTGACGAGGCATTTCCTTAAAGATGGCTGGTGCATT
GAAGCCTTCAATTTTGCTCAGAGCAGATATTTCTCTGATCTCAAAGATGTCCTCATAATG
GTGGTAGCTGGATCCCTCTCCCAGTATCAGCTAATGAAATACCCACCTATC---CGAGTC
TTTGTACAGAGGCAACCATACCTGAAGTGGCCTGAGGACCTTCAGGATGTTGGCTGGTTC
TTAAATAAACTCTCCCAACGCATATTAAACAAAAAAGAAGAAAAGAA------GAAATCC
AATAACATCCCCTTGCAAACTGTAGCAACCATATCC
>Pcinereus_KP792550.1
------CACCTCCTTGCATTTCTCTTGGGACTGGTATTTGAAGCCACTTCTGTGTTCGGA
ATTCCTTCTTGCTCAGCCGACGGACAAATTGCCTTATATCATTCCTGCAACCTCACCCAA
GTCCCCCAAGTGCCAAACACC---ACTATTAACCTGTTGCTAAGTTTTAACCACATCAGG
GTAGTCAATGCCACTTCATTCCCTCTATTGGAGAAGCTTCGATTGCTAGAGCTAGGAACT
CAGTACACTCCTCTGATAATTGAGAGAGAAGCTTTCAGAAACTTGCCCAACCTTACAGTA
TTGGACATTGGCTATAGTCACATTCAGTTTTTGCATACTGATGCTTTTCAAGGCTTGCCC
AACTTGATTGAATTACGGCTATTTTACTGTGGTTTCTCAGATTCCATTCTAAAAGATGGT
TATTTTAGAAATTTAAGTTCTTTGGCTATATTGGATCTATCTAAAAATCATATCCAAAGT
CTTCACCTTCATCCTTCTTTTGGAGATCTGGAATCTTTGGAATCCATAGACTTGTCTCAG
AATGAAATATCGCTTGTATGTGAAAGAGATCTTGAGCCCCTCCAAGGGAAAAGATTCTCT
ATGTTTAATCTTGCTTCCAATAGCCTCTATAGA------AGCATCTCAGTCAACTGGGAA
AAGTGCATGAATCCTTTCAAAAGCATGTTCCTTGAGATCCTGGATGTCTCAGACAATGGC
TGGACAGTAGACATCATACGAGACTTTGGTCATGCTATCAATGGAACCAAGATTTCTTCT
TTGCTTCTTGACAGGCATATCATGGGTGCAGGATTTGGTTTTCATAACATAAAGGAACCT
GACCAAGGCACATTTGCTGCACTGGGCATGAGTTCAGTGATAAACATGGATATTTCACAC
GGCTACATATTCTCCCTAAATTTTCATCTGTTTGAGACCCTCAAAGAGTTGAAAGTTTTA
GACATTTCACATAACAAGGTAAACAAGATTGCTAAAGAAGCATTTTATGGCCTTGACAGT
CTCCAGGCTCTCAATCTGTCCTATAACTTGCTGGGAGAACTCTACGAATCTGATTTTTAT
GGACTGCGTAAAGTTGCTTACATTGATCTACAAAAAAATCACATTGGGGTGATTCAGGAG
AAGACATTCAAACATTTGAAAAATTTAAAAACTCTGGATCTTCGTGATAATGCTATTAAA
ACAGTTAATTTTCTTCCAAATTTAAATACTAGCTTCCTAAGTGGCAATAAATTGGTAAGT
TTTCAA---AATGTCCAAATAATTGCTGAATTCCTTGATTTAGCACAAAACAGGTTGGAA
AATCTGAATGACCTCTATACTCTTCTCCAGACTCCAGGTCTGAAGTTTCTCATTTTAAAT
CAAAATCGATTTTCCTTTTGT---CATCAACAG---TATAGT---------CCTTTAAAG
AACCATACCTTAGAGCAGCTTTATCTTTCAGAAAATATGCTGCAACTGGTCTGGCAAGCA
GGATCATGTTGGGATGTGTTTAAGAGACTTTCTCATCTTAAAGCCCTCTTCCTGAATAAT
AATTACCTTGATTTCCTTCCACCTGGTGTTTTCAGTGATCTGACTGCATTACAAATCCTT
AGCCTGGATGGCAACAGGCTGACATCTCTATCTCCTGGTGTTCTACCTGAAAATTTAAGA
GTCTTACTTTTATCCCACAACCACCTGCTATCCCCTGACCCTACCATATTTGCATCACTG
AGCCACCTAGATATAACCCACAACAAATATATCTGTGAGTGTGAAACCAGAAATTTTATC
CTTTGGCTGAACCAAACCAATGTCACCATGTTCGGGTCTCCTGAGGATGTCTACTGCACA
TATCCTGACTCATTCTCTGGGGTCTCACTTTATTCAATTTCCACAGAGGGTTGTGATGAA
GAGGAAGCCCTAAAATTAATTAATTTTTCACTTTTCCTCTTCTTCACCACTACCTTGACT
CTGTTCCTCACAGCAGTTGTGATGTTCACAAAGTTCCGTGGGCACTGTTTTTTCCTCTGG
CATAAGATGGTCCTGAGACTGGTATTCAAAGACCAT---CCCCAGGGAGTAGAAGAGGAT
CAGCACAAATATGATGCATATTTGTGCTTCAGTAACAAAGACTTTGGATGGGTGCAGAAT
GCACTGCTCACTCACTTGGACTCCCGGTACAATTCTGAAAATAGATTTAACCTGTGTTTT
GAGGAAAGGGACTTCCTCCCAGGAGAGGATCACATCAGCAACATCCAGGATGCCATTTGG
AGTAGCAGGAAGACTATTTGCATTGTGACGAGGCATTTCCTCAAAGATGGCTGGTGCATT
GAAGCTTTCAATTTCGCCCAGAGCAGATACTTCTCTGATCTTAAAGATGTCCTCATCATG
GTGGTAGCTGGATCCCTCTCCCAGTATCAGTTGATGAAATACCCACCTATC---CGAGTC
TTTGTGCAGAGGCAACCATACCTGAGGTGGCCTGAGGACCTTCAGGATGTTGGCTGGTTC
TTAAATAAACTCTCTCAATGCATACTCACCAAAAAAGAAGAAAAGAA------GAAATCT
AACAACATCCCCTTGCAAACTGTAGCAACCATATCC
>Sharrisii_XM_003767727.3
ATG---GGCCATCTTGCATTTCTCTTGGGATTGCTATTTGAAGCCACCTCTATATGTGGA
ATTCCTTTTTGCTCAGATGACGGACAACTTGCCTTCTATAATTCCTGCAACCTCACCGAA
GTCCCCCGAGTACCAAACACC---ATTATTAAGCTATTCTTAAGTTATAACTATATCAGG
ATGATTAATGCTACTTCATTCCCTCTATTGGAGATGCTCCAATTGCTACAGCTAGGAACT
CAGCACACTCCTCTAATCATTGAGAGAGAAGCTTTCAGAAACTTGCCCAACCTTAGAATC
TTGGATATTGGCTATAGTAAAATTCAATTTTTGCATATTGATGCTTTTCAAGGCTTGCCC
AACTTGTTTGAATTACGTCTATTTTTCTGTAATCTCTCAGATTCAATTCTAAAAGATGGT
TATTTTAGAAATTTAAGTTCTTTATCTGTGTTGGACCTATCTAAAAATGCCATCCAGAAT
ATCCACCTTCATCCTTCTTTTGAAGATCTGAAATCTTTGGAATCTATAGACTTGTCTCAA
AACCAAATATCCCATGTATGTGAAAGAGATCTTAAACTCCTCCAAGGGAAAAGATTTTCT
TTGTTTAACCTTTCTTCCAATATCCTCTTTAGC------AGGATCTCAGTCAACTGGGAA
GAGTGCATGAATCCTTTCAAAAATATGTTCCTTGAGATCCTGGATGTCTCAGACAATGGC
TGGACAGTAGATATCATCCAAAACTTCTCTCGTGCTACCAATGGAACCAAGATTCTTTCT
TTGTTTCTTAAAAACCATATTATGGGGGCAGGATTTGGTTTTCATAACATAAAGGAACCT
GACCAGGACACATTTGCTGCCCTGGGCATGAGTTCAATGATAAAAATGGATATTTCACAT
GGCTTTATCTTCTCCTTGAATTCTCACCTGTTCGAGACCCTCAAAAAGTTGAAACTTATA
AACCTTTCATATAACAAAGTAAATCAGATTGCTAAAGAAGCATTTTATGGCCTTGATAGT
CTCCAAGTTCTCAATCTATCCTATAACCTACTAGGGGAACTATACAATTCTGATTTTTAC
GGACTGCCTAATGTTGCTTATATTGATCTACAAAAAAACCATATTGGGGCAATTCAGGCA
CAGACGTTCAATCCCTTGAAAAATTTAAAAACTTTGGATCTTCGTGATAATGCTATTAAA
ACAGTTGGTTTTCTTCCAAGCATAACTACTGTCTTCCTAAGTGGGAATAAATTAGTAAGT
TTTGAA---AGGAGAGGCATAACTGCTGAATTCCTTGATTTAGCAGAAAACAGGTTGGAA
ACTCTGACAGATTTCTATACTCTTCTCCAGATTCCAGGTCTGAAGTTTCTCATTTTAAAT
AAAAATCGATTTTCCATTTGC---TACCAACAC---TATTCT---------TCTTCAAAG
AACTATACCTTAGAGAAGCTTTATCTTTCAGAAAACATGCTGGAACTTGTCTGGCAAACA
GGATCATGTTGGAATATGTTCAAGGGACTTTACCAGCTGAAAGTTCTCTTCCTGAATAAT
AATTACCTCAGTTTCCTTCCACCTGATGTTTTCAGTGATCTGACTGCATTACAAATCCTT
AGCCTGCATGCTAACAAGTTGACATCTCTTTCTCCTGGTGTTCTACCTGCAAATTTAAGA
GTCTTGATTTTATCCCATAACCTCCTACTATCCCCTGACCCATCCATATTTGCATCACTG
AGCCACTTAGATATAAGCCACAATCAATATATTTGTGATTGTGAAGTCAAAAATTTTATC
CTTTGGCTGAATCAAACCAATGTTACCATGCTTGGGTCCCCTGAGGATGTTTACTGCACA
TACCCTGGCTCATTCTCTGGGGTCTCACTCTATTCAATTTCCACAGAGGGCTGTGATGAA
GAGGAAGCCCTAAAATTTATTAATTTTACACTTTTCATCTTCTTTACCACCACCTTGACT
CTGTTCCTCACAGCAACTGTGATATTCACAAAGTTCCGTGGGCTCTGTTTTTCCCTCTGG
CATAAAATGGTTCAGAGACTGACGTTCAAGTACCAT---CGTCAGGGAGTAGAAGAGGAT
CAGCACAAATACGATGCATATTTGTGCTTCAGTAACAAGGACTTTGAATGGGTCCAGAAT
GCACTCCTCCATCACTTAGACTCCCGGTACAATTCTGAAAATAGATTTAACCTGTGTTTC
GAGGAAAGGGACTTCCTTCCAGGAGAAGACCACATCAACAACATCCGGGATGCCATTTGG
AGCAGCAGAAAGACTATTTGCATTGTGACAAAGCATTTCCTGAAAGATGGCTGGTGCATT
GAAGCCTTCAATTTTGCCCAGAGCAGATACTTCTCTGATCTTAAAGATGTCCTCATCATG
GTGGTAGCCGGATCACTCTCCCAGTATCAACTGATGAAATACCCACCAATC---CGAGTC
TTTGTGCAGAGGCAACCATACCTGAAGTGGCCAGAGGACCTTCAGGATGTTGGCTGGTTC
TTAAATAAACTCTCTCAAAGCATACTTACCAAAAAAGAAGAAAAGAA------GAAATCC
AACAACATCGCCTTACAAACCGTAGCAACTGTATCC
