# Supplementary material for: Analysis of substitution rates showed that TLR5 is evolving at different rates among mammalian groups
Source: BMC Evol Biol. 2019 Dec 2;19:221. doi: 10.1186/s12862-019-1547-4 (PMC6889247; doi:10.1186/s12862-019-1547-4)
Supplement: Supplementary file 3 — Additional file 3. Labeled trees used in the CODEML branch tests. [file 12862_2019_1547_MOESM3_ESM.zip]

Archive with 4 entries (4 files):
- TLR5_codemlTreeM7.txt
- TLR5_codemlTreeM5.txt
- TLR5_codemlTreeM2.txt
- TLR5_codemltreeM0.txt
