# Supplementary material for: Analysis of substitution rates showed that TLR5 is evolving at different rates among mammalian groups
Source: BMC Evol Biol. 2019 Dec 2;19:221. doi: 10.1186/s12862-019-1547-4 (PMC6889247; doi:10.1186/s12862-019-1547-4)
Supplement: Supplementary file 3 — Additional file 3. Labeled trees used in the CODEML branch tests. [file 12862_2019_1547_MOESM3_ESM.zip › TLR5_codemlTreeM5.txt]

((((((('Umaritimus_XM_008695476.1': 0.00279, 'Uarctus_XM_026509475.1': 0.00542): 0.05876, 'Amelanoleuca_XM_019802948.1': 0.04186): 0.07888, ('Elutris_XM_022508525.1': 0.04854, ('Mputorius_XM_013050635.1': 0.04973, 'Nvison_KU133954.1': 0.07013): 0.02631): 0.22610): 0.24234, (('Ppardus_XM_019436125.1': 0.00197, 'Ptigris_XM_015544459.1': 0.00764): 0.02144, ('Fcatus_XM_023247432.1': 0.01474, 'Pconcolor_XM_025926314.1': 0.04738): 0.00337): 0.25340)$1: 0.26968, ((((('Palecto_NM_001320280.1': 0.02098, 'Pvampyrus_XM_011360853.1': 0.03155): 0.06968, 'Raegyptiacus_XM_016122698.1': 0.11378): 0.22288, ('Harmiger_XM_019639666.1': 0.11878, 'Rsinicus_XR_002139551.1': 0.13792): 0.10531): 0.01567, ('Drotundus_XM_024575982.1': 0.27190, ('Mnatalensis_XM_016221152.1': 0.20259, ('Efuscus_XM_028158022.1': 0.23372, ('Mbrandtii_XM_014539936.1': 0.04946, 'Mdavidii_XM_015562369.1': 0.10833): 0.07764): 0.31163): 0.08988): 0.08386)$2: 0.06836, (('Csimum_XM_004439536.2': 0.15301, ('Easinus_XM_014838730.1': 0.01025, ('Ecaballus_XM_023632733.1': 0.00235, 'Eprzewalskii_XM_008533391.1': 0.00117): 0.00276): 0.16905): 0.06072, (('Cdromedarius_XM_010992762.1': 0.00025, 'Cbactrianus_XM_010973980.1': 0.00563): 0.15398, ('Sscrofa_FJ754217.1': 0.31190, ((((('Dleucas_XM_022579286.1': 0.01489, 'Nasiaeorientalis_XM_024750465.1': 0.01938): 0.01478, ('Ttruncatus_XM_019920593.1': 0.00406, 'Oorca_ XM_012533577.1': 0.01001): 0.02818): 0.02336, 'Pcatodon_XM_007121463.2': 0.06212): 0.00825, 'Bacutorostrata_XM_007172037.1': 0.04728): 0.08257, ((('Ovirginianus_XM_020879522.1': 0.02508, 'Ccapreolus_KM488255.1': 0.03744): 0.05622, 'Gcamelopardalis_JQ811844.1': 0.04875): 0.00483, ((('Chircus_KF731670.1': 0.01520, 'Oaries_NM_001135926.1': 0.01877): 0.00641, 'Rrupicapra_JQ811845.1': 0.01827): 0.03329, ('Bbubalis_GU903502.1': 0.01364, ('Bbison_XM_010852829.1': 0.01165, ('Btaurus_JQ805125.1': 0.00000, 'Bindicus_GQ866979.1': 0.00000): 0.00522): 0.01979): 0.03275): 0.01494): 0.17167): 0.05530): 0.03580): 0.06283): 0.01404): 0.00279): 0.06420, ((((((('Hsapiens_DQ026419.1': 0.01135, 'Ggorilla_KF320781.1': 0.01244): 0.00223, 'Ptroglodytes_KF320788.1': 0.01368): 0.01006, ('Ppygmaeus_AB445649.1': 0.00113, 'Pabelii_XM_024255862.1': 0.00475): 0.02861): 0.00711, ('Nleucogenys_XM_012506470.1': 0.01800, 'Hlar_EU488851.1': 0.01216): 0.02749): 0.00910, ('Csabaeus_XM_007988358.1': 0.01561, ('Mmulatta_NM_001130429.1': 0.00782, 'Catys_NM_001305947.1': 0.01341): 0.00496): 0.04484): 0.04527, 'Ppithecia_FJ542214.1': 0.10767): 0.15947, (('Ocuniculus_NM_001329083.1': 0.28733, 'Oprinceps_XM_004578616.2': 0.38408)$3: 0.25462, (('Dordii_XM_013014975.1': 0.37662, 'Ccanadensis_XM_020173768.1': 0.18283): 0.06858, ('Jjaculus_XM_004653238.2': 0.41935, ('Ngalili_XM_008823748.2': 0.26915, (((('Mauratus_XM_021231939.1': 0.10108, 'Cgriseus_XM_003494963.1': 0.13231): 0.13015, 'Mochrogaster_XM_013346964.1': 0.22728): 0.02078, 'Pmaniculatus_XM_016007067.1': 0.14847): 0.07334, ('Rnorvegicus_FJ750588.1': 0.21297, ('Mpahari_XM_021199413.1': 0.07944, ('Mmusculus_XM_017321698.1': 0.04147, 'Mcaroli_XM_021175380.1': 0.02706): 0.03556): 0.10441): 0.13755): 0.17956): 0.12113): 0.10421)$4: 0.09020): 0.04481): 0.02015): 0.37967, ('Mdomestica_XM_001376152.2': 0.23106, ('Pcinereus_KP792550.1': 0.14480, 'Sharrisii_XM_003767727.3': 0.26517): 0.06562): 0.44703);
